# Supplementary material for: Aggregation of experts: an application in the field of “interactomics” (detection of interactions on the basis of genomic data)
Source: BMC Bioinformatics. 2018 Nov 21;19:445. doi: 10.1186/s12859-018-2447-0 (PMC6267805; doi:10.1186/s12859-018-2447-0)
Supplement: Supplementary file 2 — The results of 6 individual methods and the aggregation method on the 1000 simulations by taking the first significant combination. (XLSX 330 kb) [file 12859_2018_2447_MOESM2_ESM.xlsx]

## Sheet: Simulations
SIMULATION	SNP1	SNP2	WINDOWS	REGION	BHIT	KNN-MDR	MDR	BOOST	MSH	AES	EXPERT		BHIT	KNN-MDR	MDR	BOOST	MSH	AES	EXPERT
1	75	541	71-80,541-550	819	110		819	3474		819	819		0	0	1	0	0	1	1
2	587	811	581-590,811-820	4212	4212	4212	4212	4212	3161	4212	4212		1	1	1	1	0	1	1
3	845	964	841-850,961-970	4942	4942	4942	4942	4942	3943	3128	4942		1	1	1	1	0	0	1
4	488	626	481-490,621-630	3738							0		0	0	0	0	0	0	0
5	124	982	121-130,981-990	1308	1308	1308	1308	1308	1308	1308	1308		1	1	1	1	1	1	1
6	434	794	431-440,791-800	3490	2013	3490	3490	3490	1923	2060	3490		0	1	1	1	0	0	1
7	483	962	481-490,961-970	3772							0		0	0	0	0	0	0	0
8	229	460	221-230,451-460	2070	602	2070	241	803	164	218	0		0	1	0	0	0	0	0
9	268	348	261-270,341-350	2357	1245			2357	2357	104	2357		0	0	0	1	1	0	1
10	464	675	461-470,671-680	3640	3640	3640	2514	2752	3640	2487	3640		1	1	0	0	1	0	1
11	161	331	161-170,331-340	1581							0		0	0	0	0	0	0	0
12	384	524	381-390,521-530	3173	3173	1138	1950	1175	1987	1950	0		1	0	0	0	0	0	0
13	97	880	91-100,871-880	1033	1610	1033	1033	1033	1033	1033	1033		0	1	1	1	1	1	1
14	59	605	51-60,601-610	640		640	640	640	365	2815	640		0	1	1	1	0	0	1
15	486	831	481-490,831-840	3759	3759	3759	3759	4214	245	3305	3759		1	1	1	0	0	0	1
16	363	986	361-370,981-990	3096	3096	3096	3096	3096	3096	3096	3096		1	1	1	1	1	1	1
17	205	485	201-210,481-490	1918							0		0	0	0	0	0	0	0
18	48	784	41-50,781-790	564	4055	564	564	2988	3947	3677	564		0	1	1	0	0	0	1
19	423	865	421-430,861-870	3441							0		0	0	0	0	0	0	0
20	113	744	111-120,741-750	1197	2874	1197	1197	1197	1825	1197	1197		0	1	1	1	0	1	1
21	371	560	371-380,551-560	3115		3115	4123	4080	1622	597	0		0	1	0	0	0	0	0
22	820	942	811-820,941-950	4892	4892	4892	4892	4892	2640	4642	4892		1	1	1	1	0	0	1
23	84	352	81-90,351-360	891	891	891	2913	891	536	891	891		1	1	0	1	0	1	1
24	206	271	201-210,271-280	1897							0		0	0	0	0	0	0	0
25	37	216	31-40,211-220	412	1344	412	4034		2860	469	0		0	1	0	0	0	0	0
26	306	828	301-310,821-830	2687	2687	2687	2687	2687	2687	2687	2687		1	1	1	1	1	1	1
27	680	854	671-680,851-860	4540	2110	4540	4540	477	3271	3217	4540		0	1	1	0	0	0	1
28	312	881	311-320,881-890	2761	2761	2761	218	338		4644	2761		1	1	0	0	0	0	1
29	161	662	161-170,661-670	1614		1614	1614	1531	1283	1614	1614		0	1	1	0	0	1	1
30	54	386	51-60,381-390	618	618	618	618	618	2499	618	618		1	1	1	1	0	1	1
31	61	517	61-70,511-520	724	724		2166			2810	0		1	0	0	0	0	0	0
32	352	930	351-360,921-930	3027	915	3027	3027	3027	4148	3027	3027		0	1	1	1	0	1	1
33	161	406	161-170,401-410	1588	1588	1588	1588	1588	1588	1588	1588		1	1	1	1	1	1	1
34	748	996	741-750,991-1000	4750	4750	4750	4586	1637	4959	4423	4750		1	1	0	0	0	0	1
35	558	669	551-560,661-670	4071							0		0	0	0	0	0	0	0
36	613	669	611-620,661-670	4314	2455	4314	4314	4790	1029	3435	4314		0	1	1	0	0	0	1
37	603	626	601-610,621-630	4272		4272	4272	4789	362	3368	4272		0	1	1	0	0	0	1
38	391	555	391-400,551-560	3236	3236	3236	3236	3236	2226	3236	3236		1	1	1	1	0	1	1
39	44	354	41-50,351-360	521	521	521	521	521	521	521	521		1	1	1	1	1	1	1
40	358	424	351-360,421-430	2977	2977	2977	2977	2977	2977	2977	2977		1	1	1	1	1	1	1
41	51	215	51-60,211-220	601	2699	601	601	601	2373	2038	601		0	1	1	1	0	0	1
42	533	562	531-540,561-570	3972			3972	2286	3972	3972	3972		0	0	1	0	1	1	1
43	553	595	551-560,591-600	4064	3122	4064	212	3283	2958	4064	4064		0	1	0	0	0	1	1
44	188	217	181-190,211-220	1732	1732	2660		4420	3427	1907	0		1	0	0	0	0	0	0
45	800	869	791-800,861-870	4847	1125						0		0	0	0	0	0	0	0
46	16	90	11-20,81-90	206	206	206	206	206	3848	206	206		1	1	1	1	0	1	1
47	659	686	651-660,681-690	4458		4458	4458	540	3170	2853	4458		0	1	1	0	0	0	1
48	884	899	881-890,891-900	4985		195		3415			0		0	0	0	0	0	0	0
49	113	313	111-120,311-320	1154	1154	1154	1154	1154		1154	1154		1	1	1	1	0	1	1
50	271	450	271-280,441-450	2439		3162			271	4007	0		0	0	0	0	0	0	0
51	268	669	261-270,661-670	2389	2814	2389	3706	1900		1900	0		0	1	0	0	0	0	0
52	588	672	581-590,671-680	4198	4198	4198	4198	4198	950	4198	4198		1	1	1	1	0	1	1
53	472	618	471-480,611-620	3686		3686	3686	3686	4126	705	3686		0	1	1	1	0	0	1
54	163	431	161-170,431-440	1591	1591	1591	1591	1591	4568	1591	1591		1	1	1	1	0	1	1
55	174	385	171-180,381-390	1668	3110	1668	1668	1668	4771	2766	1668		0	1	1	1	0	0	1
56	24	682	21-30,681-690	363		2541	4576				0		0	0	0	0	0	0	0
57	73	928	71-80,921-930	857	3320	857	857	857	4826	3507	857		0	1	1	1	0	0	1
58	486	491	481-490,491-500	3725	3725		1093	1004	1721	812	0		1	0	0	0	0	0	0
59	480	717	471-480,711-720	3696	3696	3696	3696	3696	3696	3696	3696		1	1	1	1	1	1	1
60	111	305	111-120,301-310	1153	1153	1153	1153	1153	3414	1153	1153		1	1	1	1	0	1	1
61	467	783	461-470,781-790	3651	3651		1895	3756	858	2297	0		1	0	0	0	0	0	0
62	502	933	501-510,931-940	3868	4115	3868	3868	3868	3491	3868	3868		0	1	1	1	0	1	1
63	377	457	371-380,451-460	3105	3105	3105	3105	3105	3105	3105	3105		1	1	1	1	1	1	1
64	462	863	461-470,861-870	3659							0		0	0	0	0	0	0	0
65	167	390	161-170,381-390	1586	1586	1586	1586	1586	3057	2782	1586		1	1	1	1	0	0	1
66	350	580	341-350,571-580	2928	3789	2928	205		2928	4578	2928		0	1	0	0	1	0	1
67	580	759	571-580,751-760	4165	4012	4051		4165	4670	4165	4165		0	0	0	1	0	1	1
68	664	932	661-670,931-940	4516	4516	4516	4516	4516	2480	4516	4516		1	1	1	1	0	1	1
69	559	687	551-560,681-690	4073	617	4073	195	4073	1412	1779	4073		0	1	0	1	0	0	1
70	53	1000	51-60,991-1000	679	3146	679	679	679	1350	1104	679		0	1	1	1	0	0	1
71	350	472	341-350,471-480	2918	874	2918	2918	2918	1343	2918	2918		0	1	1	1	0	1	1
72	601	804	601-610,801-810	4290							0		0	0	0	0	0	0	0
73	468	794	461-470,791-800	3652	3652	3652	3652	3652	4387	3652	3652		1	1	1	1	0	1	1
74	343	695	341-350,691-700	2940	4478	2940	2940	101	953	215	2940		0	1	1	0	0	0	1
75	29	88	21-30,81-90	303	3005	303	303	3857	743	136	303		0	1	1	0	0	0	1
76	670	994	661-670,991-1000	4522	4522	3011	3329	4592	762	4522	4522		1	0	0	0	0	1	1
77	104	749	101-110,741-750	1109	1109	1109	1109	1109	1109	1109	1109		1	1	1	1	1	1	1
78	246	913	241-250,911-920	2267	214	2267	2267	2267	2267	2267	2267		0	1	1	1	1	1	1
79	407	634	401-410,631-640	3303	3303	3303	4030	4048	1942	3655	3303		1	1	0	0	0	0	1
80	395	532	391-400,531-540	3234	3234	3234	623	1709	3391	2670	3234		1	1	0	0	0	0	1
81	143	503	141-150,501-510	1431	1431	1431	1431	2115	3053	534	1431		1	1	1	0	0	0	1
82	241	699	241-250,691-700	2245							0		0	0	0	0	0	0	0
83	790	947	781-790,941-950	4835	40	4835	1801	4835	401	3748	4835		0	1	0	1	0	0	1
84	76	241	71-80,241-250	789	789	987	3449	789	3122	3601	789		1	0	0	1	0	0	1
85	58	133	51-60,131-140	593	593	593	593	593	593	3326	593		1	1	1	1	1	0	1
86	78	776	71-80,771-780	842	842	842	842	842	2125	842	842		1	1	1	1	0	1	1
87	26	795	21-30,791-800	374	2410	374	4153	2961	1899	374	374		0	1	0	0	0	1	1
88	459	473	451-460,471-480	3567							0		0	0	0	0	0	0	0
89	817	943	811-820,941-950	4892	7113	4892	1053	4892	4810	962	4892		0	1	0	1	0	0	1
90	460	626	451-460,621-630	3582	3582	3582	3582	3582	3582	3582	3582		1	1	1	1	1	1	1
91	724	877	721-730,871-880	4687	4687	4687	4687	4687	2342	2074	4687		1	1	1	1	0	0	1
92	591	848	591-600,841-850	4255		3201				423	0		0	0	0	0	0	0	0
93	379	645	371-380,641-650	3124	3124	3124	3124	3124	252	3124	3124		1	1	1	1	0	1	1
94	809	908	801-810,901-910	4870	1155	4870	4870	4870	446	4870	4870		0	1	1	1	0	1	1
95	212	447	211-220,441-450	1992							0		0	0	0	0	0	0	0
96	426	716	91-100,711-720	1017							0		0	0	0	0	0	0	0
97	374	943	371-380,941-950	3154	3154	3154	3154	3154	3154	3154	3154		1	1	1	1	1	1	1
98	59	630	51-60,621-630	642							0		0	0	0	0	0	0	0
99	259	907	251-260,901-910	2340	2669	2340	2340	1335	1778	1135	2340		0	1	1	0	0	0	1
100	349	737	341-350,731-740	2944	2944	2944	2944	792	2332	966	2944		1	1	1	0	0	0	1
1	28	534	21-30,531-540	348	910	348	348	348	348	348	348		0	1	1	1	1	1	1
2	232	876	231-240,871-880	2188							0		0	0	0	0	0	0	0
3	810	960	801-810,951-960	4875	4875	4875	4875	4875	4875	4875	4875		1	1	1	1	1	1	1
4	33	458	31-40,451-460	436	436	436	436	436	2244	4389	436		1	1	1	1	0	0	1
5	388	553	381-390,551-560	3176							0		0	0	0	0	0	0	0
6	889	995	881-890,991-1000	4995							0		0	0	0	0	0	0	0
7	118	937	111-120,931-940	1216	1216	1216	1216	1216	4577	1216	1216		1	1	1	1	0	1	1
8	252	789	251-260,781-790	2328	2328	2328	2328	2328	2328	2328	2328		1	1	1	1	1	1	1
9	818	870	811-820,861-870	4884	3149				860		0		0	0	0	0	0	0	0
10	70	569	61-70,561-570	729	729	729	729	729	3385	428	729		1	1	1	1	0	0	1
11	869	991	861-870,991-1000	4972			4972	28	4972	2170	4972		0	0	1	0	1	0	1
12	645	865	641-650,861-870	4442	1789	4442	475	4442	2870	2931	4442		0	1	0	1	0	0	1
13	118	725	111-120,721-730	1195		235	1622	2461	725		0		0	0	0	0	0	0	0
14	575	883	571-580,881-890	4178	4178	4178	4178	4178	1720	1745	4178		1	1	1	1	0	0	1
15	185	646	181-190,641-650	1775	514	1775	1775	1775	3758	1775	1775		0	1	1	1	0	1	1
16	532	577	531-540,571-580	3973	3973	3973	3973	3973	3973	3973	3973		1	1	1	1	1	1	1
17	393	899	391-400,891-900	3270		2478	3693	3641	197	3641	0		0	0	0	0	0	0	0
18	7	402	1-10,401-410	140	4212	140	140	140	5029	1574	140		0	1	1	1	0	0	1
19	342	585	341-350,581-590	2929							0		0	0	0	0	0	0	0
20	91	534	91-100,531-540	999	971	999	999	999	2551	1259	999		0	1	1	1	0	0	1
21	300	645	291-300,641-650	2600	2600	2600	4404	1956	1542	4404	2600		1	1	0	0	0	0	1
22	1	817	1-10,811-820	181	3758	181	181	181	4600	181	181		0	1	1	1	0	1	1
23	263	617	261-270,611-620	2384							0		0	0	0	0	0	0	0
24	865	891	861-870,881-890	4961	197	4961	1489	4961	2065	3818	4961		0	1	0	1	0	0	1
25	568	717	561-570,711-720	4119							0		0	0	0	0	0	0	0
26	302	688	301-310,681-690	2673	2673	2673	2673	2673	3946	2673	2673		1	1	1	1	0	1	1
27	35	246	31-40,241-250	415	415	415	415	485	4722	474	415		1	1	1	0	0	0	1
28	295	701	291-300,701-710	2606		3220	3223	3720	1768	2527	0		0	0	0	0	0	0	0
29	374	385	371-380,381-390	3098	3098	3098	3098	3098	3098	3098	3098		1	1	1	1	1	1	1
30	32	575	31-40,571-580	448	448	448	448	448	448	448	448		1	1	1	1	1	1	1
31	341	438	341-350,431-440	2914	2027	2914	2914	2914	2305	2914	2914		0	1	1	1	0	1	1
32	35	296	31-40,291-300	420	420	420	420	420	420	533	420		1	1	1	1	1	0	1
33	94	765	91-100,761-770	1022	3789	1022	1022	2503	3391	1104	1022		0	1	1	0	0	0	1
34	126	263	121-130,261-270	1236	1236	1236	1236	1236	1236	1236	1236		1	1	1	1	1	1	1
35	162	576	161-170,571-580	1605							0		0	0	0	0	0	0	0
36	234	863	231-240,861-870	2187	2913	2187	1822	2187	5049	4073	2187		0	1	0	1	0	0	1
37	341	755	341-350,751-760	2946	2946	2946	2946	2946	2946	2946	2946		1	1	1	1	1	1	1
38	869	990	861-870,981-990	4971	4212	4971	4971	4971	4634	3480	4971		0	1	1	1	0	0	1
39	101	813	101-110,811-820	1116		31	1648	2799	2804	1691	0		0	0	0	0	0	0	0
40	111	163	111-120,161-170	1139	1139	1139	1139	1139	1139	1139	1139		1	1	1	1	1	1	1
41	477	546	471-480,541-550	3679	3679	3679	3679	657	2632	3434	3679		1	1	1	0	0	0	1
42	148	348	141-150,341-350	1415	3922	1415	1415	1771	316	3122	1415		0	1	1	0	0	0	1
43	586	809	581-590,801-810	4211	4211	4211	4211	4211	4211	4211	4211		1	1	1	1	1	1	1
44	125	253	121-130,251-260	1235							0		0	0	0	0	0	0	0
45	425	974	421-430,971-980	3452							0		0	0	0	0	0	0	0
46	339	947	331-340,941-950	2900	2900	2900	3467	2900	4220	3467	2900		1	1	0	1	0	0	1
47	114	892	111-120,891-900	1212	1212	1212	1212	1212	1212	1212	1212		1	1	1	1	1	1	1
48	194	553	191-200,551-560	1846	3300	1846	535	3682	2334	3801	0		0	1	0	0	0	0	0
49	225	462	221-230,461-470	2071	2071	2071	2071	2071	4330	3324	2071		1	1	1	1	0	0	1
50	742	907	741-750,901-910	4741	2065	4741	4741	2727	975	3253	4741		0	1	1	0	0	0	1
51	64	390	61-70,381-390	711		1241	1178	1145	3876	411	0		0	0	0	0	0	0	0
52	249	672	241-250,671-680	2243	3946	2243	2377	3944	929	3758	0		0	1	0	0	0	0	0
53	281	601	281-290,601-610	2526							0		0	0	0	0	0	0	0
54	533	712	531-540,711-720	1253	1768	1253	1253	1253	253	648	1253		0	1	1	1	0	0	1
55	161	839	161-170,831-840	1631	1631	1631	1631	1631	1631	1631	1631		1	1	1	1	1	1	1
56	117	892	111-120,891-900	1212	3324	1212	1212	1212	1383	1212	1212		0	1	1	1	0	1	1
57	215	695	211-220,691-700	2017	3253	2017	2603	4865	701	2017	2017		0	1	0	0	0	1	1
58	134	769	131-140,761-770	1372	411	1372	4225	1372	4884	4225	1372		0	1	0	1	0	0	1
59	349	888	341-350,881-890	2959							0		0	0	0	0	0	0	0
60	124	159	121-130,151-160	1225	1225	1225	1225	1225	1225	1225	1225		1	1	1	1	1	1	1
61	287	740	281-290,731-740	2539	2539	2539	2539	2539	2539	2539	2539		1	1	1	1	1	1	1
62	84	90	81-90,81-90	8		1706	3494		3991	3437	0		0	0	0	0	0	0	0
63	105	724	101-110,721-730	1107	4330	1107	4981	4980	782		0		0	1	0	0	0	0	0
64	383	614	381-390,611-620	3182	3182	3182	3182	3182	3547	1760	3182		1	1	1	1	0	0	1
65	835	893	831-840,891-900	4920	3876		4055	3564	3783	1248	0		0	0	0	0	0	0	0
66	328	848	321-330,841-850	2824	929	2824	143	2824	1650	2442	2824		0	1	0	1	0	0	1
67	115	662	111-120,661-670	1189	3440		1937		2326	3224	0		0	0	0	0	0	0	0
68	383	564	381-390,561-570	3177	610	3177	3177	3177	1150	4502	3177		0	1	1	1	0	0	1
69	112	288	111-120,281-290	1151	1151	1810	4262	1151	3356	3464	1151		1	0	0	1	0	0	1
70	35	215	31-40,211-220	412	412	98	412	412	762	3695	412		1	0	1	1	0	0	1
71	100	600	91-100,591-600	1005	1005	1005	1005	1005	1005	1005	1005		1	1	1	1	1	1	1
72	83	529	81-90,521-530	908	908	908	908	908	908	908	908		1	1	1	1	1	1	1
73	17	724	11-20,721-730	270	270	270	270	270	270	270	270		1	1	1	1	1	1	1
74	16	486	11-20,481-490	246			1660		3236	3567	0		0	0	0	0	0	0	0
75	170	293	161-170,291-300	1577	1577	264	1577	3888	4232	1888	1577		1	0	1	0	0	0	1
76	221	521	211-220,221-230	1970	3682		1970	1970	1970	375	1970		0	0	1	1	1	0	1
77	38	971	31-40,971-980	488	3750	488	488	3284	1385	488	488		0	1	1	0	0	1	1
78	2	593	1-10,591-600	159		438	839	159	2637	2568	0		0	0	0	1	0	0	0
79	457	567	451-460,561-570	3576	1145	3576	2182	3576	2154	3274	3576		0	1	0	1	0	0	1
80	143	795	141-150,791-800	1460	1460	2523	4260		1460	4260	1460		1	0	0	0	1	0	1
81	83	275	81-90,271-280	883	883	883	883	883	2300	883	883		1	1	1	1	0	1	1
82	28	82	21-30,81-90	303	303	303	303	303	3850	851	303		1	1	1	1	0	0	1
83	563	906	561-570,901-910	4138	4138	4138	4138	2596	2468	2137	4138		1	1	1	0	0	0	1
84	69	694	61-70,691-700	742	742	742	1609	2096	967	2782	742		1	1	0	0	0	0	1
85	93	484	91-100,481-490	994	994	3522	1537	994	260	1322	994		1	0	0	1	0	0	1
86	262	799	261-270,791-800	2402		4924	3976	2402	1823	2402	2402		0	0	0	1	0	1	1
87	491	617	491-500,611-620	3787	3787	3787	3787	3787	3787	3787	3787		1	1	1	1	1	1	1
88	268	607	261-270,601-610	2383	3236	2383	2383	3202	2552	2729	2383		0	1	1	0	0	0	1
89	12	483	11-20,481-490	246	246	4856	4836	246	3056	246	246		1	0	0	1	0	1	1
90	453	989	451-460,981-990	3618	1385	3618	3618	3618	1201	4401	3618		0	1	1	1	0	0	1
91	133	584	131-140,581-590	1354	2637	1354	1354	1354	2878	1451	1354		0	1	1	1	0	0	1
92	267	513	261-270,511-520	2374	2154	2374	3156	2374	4530	3911	2374		0	1	0	1	0	0	1
93	2	737	1-10,731-740	173							0		0	0	0	0	0	0	0
94	272	947	271-280,941-950	2489							0		0	0	0	0	0	0	0
95	93	687	91-100,681-690	1014	1014	1014	1014	1014	1014	1014	1014		1	1	1	1	1	1	1
96	38	183	31-40,181-190	409							0		0	0	0	0	0	0	0
97	237	537	231-240,531-540	2154							0		0	0	0	0	0	0	0
98	44	241	41-50,241-250	510							0		0	0	0	0	0	0	0
99	238	795	231-240,791-800	2180	2180	2180	2180	2180	4273	2180	2180		1	1	1	1	0	1	1
100	304	331	301-310,331-340	2638	2638	2638	2638	2638	2638	2638	2638		1	1	1	1	1	1	1
1	218	596	211-220,591-600	2007	414	2007	672	2007	3676	1693	2007		0	1	0	1	0	0	1
2	542	957	541-550,951-960	4056							0		0	0	0	0	0	0	0
3	52	929	51-60,921-930	672	672	672	672	672	672	3643	672		1	1	1	1	1	0	1
4	162	348	161-170,341-350	1582	4021	1582	1582	1582	1582	2658	1582		0	1	1	1	1	0	1
5	238	298	231-240,291-300	2130	2130		3096	1810			0		1	0	0	0	0	0	0
6	61	958	61-70,951-960	768	919	768	3777	768	2519	3776	768		0	1	0	1	0	0	1
7	685	911	681-690,911-920	4577	4577	4577	4577	4577	4577	4577	4577		1	1	1	1	1	1	1
8	106	386	101-110,381-390	1073	2468	1073	3164	1073	1528	677	1073		0	1	0	1	0	0	1
9	285	364	281-290,361-370	2502	2502	2502	2502	2502	3699	2502	2502		1	1	1	1	0	1	1
10	175	263	171-180,261-270	1656	1656	1656	1656	1656	1656	1656	1656		1	1	1	1	1	1	1
11	251	277	251-260,271-280	2277	2277	2277	2277	2277	2277	3844	2277		1	1	1	1	1	0	1
12	68	820	61-70,811-820	754					3208	2896	0		0	0	0	0	0	0	0
13	82	746	81-90,741-750	930	703	930	1482			930	930		0	1	0	0	0	1	1
14	542	769	541-550,761-770	4037					1060	2522	0		0	0	0	0	0	0	0
15	648	701	641-650,691-700	4425	4425				118	4425	4425		1	0	0	0	0	1	1
16	40	367	31-40 ,361-370	427	1006	4225	427	427	4400		427		0	0	1	1	0	0	1
17	27	406	21-30,401-410	335	335	335	335	335	335	335	335		1	1	1	1	1	1	1
18	32	210	31-40,201-210	411			411	1910		411	411		0	0	1	0	0	1	1
19	272	908	271-280,901-910	2485	1180	2485	2485	2485	2071	2485	2485		0	1	1	1	0	1	1
20	102	471	101-110,471-480	1082	1082	1082	249	3654	4825	2724	1082		1	1	0	0	0	0	1
21	676	895	671-680,891-900	4544	1538	4544	1087	4544	1752	4544	4544		0	1	0	1	0	1	1
22	686	896	681-690,891-900	4575	4575	4575	4575	4575	4575	4575	4575		1	1	1	1	1	1	1
23	566	855	561-570,851-860	4133	4780	4133	4133	4133	4133	4133	4133		0	1	1	1	1	1	1
24	189	977	181-190,971-980	1808					2100	4221	0		0	0	0	0	0	0	0
25	18	768	11-20,761-770	274	274	274	274	274	2175	274	274		1	1	1	1	0	1	1
26	488	861	481-490,861-870	3762	3762		2636			2106	0		1	0	0	0	0	0	0
27	376	604	371-380,601-610	3120	1093	3120	3120	3120	1062		3120		0	1	1	1	0	0	1
28	123	782	121-130,781-790	1288	1288	285	1288	1288	1669	4235	1288		1	0	1	1	0	0	1
29	607	862	601-610,861-870	4296				4453		1217	0		0	0	0	0	0	0	0
30	100	312	91-100,311-320	977	977	977	977	977	3190	977	977		1	1	1	1	0	1	1
31	246	871	241-250,871-880	2263	2263	46	1594	2263	1841	599	2263		1	0	0	1	0	0	1
32	94	894	91-100,891-900	1035	714	1035	1035	4924	1842	1035	1035		0	1	1	0	0	1	1
33	539	847	531-540,841-850	4000	4000	4000	4000	4000	4000	4000	4000		1	1	1	1	1	1	1
34	129	174	121-130,171-180	2822	2822	779	3050		3443	1227	0		1	0	0	0	0	0	0
35	453	837	451-460,831-840	3603				3603	3588	3862	0		0	0	0	1	0	0	0
36	263	293	261-270,291-300	2352	2637	2352	2352	347			2352		0	1	1	0	0	0	1
37	402	428	401-410,421-430	3282	2154	3282	3282	3282	944	2727	3282		0	1	1	1	0	0	1
38	206	861	201-210,861-870	1956				604		3517	0		0	0	0	0	0	0	0
39	505	913	501-510,911-920	3866	3866	3866	3866	3866	3866	4086	3866		1	1	1	1	1	0	1
40	529	535	521-530,531-540	3923	3923	3923	1227		2334		3923		1	1	0	0	0	0	1
41	605	917	601-610,911-920	4301	4474	4301	4301	4301	915		4301		0	1	1	1	0	0	1
42	19	533	11-20,531-540	251					1905	3166	0		0	0	0	0	0	0	0
43	59	256	51-60,251-260	605	2100	605	605	2669		2669	605		0	1	1	0	0	0	1
44	603	605	601-610	61		4016	61	61	1234	61	61		0	0	1	1	0	1	1
45	542	617	541-550,611-620	4022				2141		260	0		0	0	0	0	0	0	0
46	104	221	101-110,221-230	1057	5009	1057	1057	1139	4308		1057		0	1	1	0	0	0	1
47	27	992	21-30,991-1000	394	815	394	394	394	3569	2060	394		0	1	1	1	0	0	1
48	434	854	431-440,851-860	3496	3496	3496	3496	3496	3496	3496	3496		1	1	1	1	1	1	1
49	529	563	521-530,561-570	3926	3926	3926	3926	3926	3926	3926	3926		1	1	1	1	1	1	1
50	206	522	201-210,521-530	1922	633	1922	1922		3908	4873	1922		0	1	1	0	0	0	1
51	351	963	351-360,961-970	3031				3958		948	0		0	0	0	0	0	0	0
52	128	904	121-130,901-910	1300			3992		3696		0		0	0	0	0	0	0	0
53	550	716	541-550,711-720	4032		916	4032	4032	4660	4766	4032		0	0	1	1	0	0	1
54	625	972	621-630,971-980	4382	4382	4382	4382	4382	4382	4382	4382		1	1	1	1	1	1	1
55	238	345	231-240,341-350	2135	2135	2135	2135	2135	2135	2135	2135		1	1	1	1	1	1	1
56	805	860	801-810,851-860	4865	1980	3163	4865	4865	1628	522	4865		0	0	1	1	0	0	1
57	384	717	381-390,711-720	3192	3192	3192	3192	3192	3665	3192	3192		1	1	1	1	0	1	1
58	371	781	371-380,781-790	3138	3138	2720	4408			4223	0		1	0	0	0	0	0	0
59	198	318	191-200,311-320	1822	1717	1822	1822	1822	4031	4532	1822		0	1	1	1	0	0	1
60	60	779	51-60,771-780	657				4681		3993	0		0	0	0	0	0	0	0
61	525	550	521-530,541-550	3924	3924	1594	4527				0		1	0	0	0	0	0	0
62	56	769	51-60,761-770	656	656	656	656	656	4378	656	656		1	1	1	1	0	1	1
63	614	929	611-620,921-930	4340	708	4340	4340	4340	4340	4340	4340		0	1	1	1	1	1	1
64	297	784	291-300,781-790	2614	2614	2614	2614	2614	2458	5030	2614		1	1	1	1	0	0	1
65	505	959	501-510,951-960	3870	2788		3421		4006		0		0	0	0	0	0	0	0
66	138	885	131-140,881-890	1384					762	5011	0		0	0	0	0	0	0	0
67	215	947	211-220,941-950	2042			4626	1244			0		0	0	0	0	0	0	0
68	298	301	291-300,301-310	2566	2532	2566	2566	2566	2242	3402	2566		0	1	1	1	0	0	1
69	589	794	581-590,791-800	4210	4210	4210	4210	4210	2135	4210	4210		1	1	1	1	0	1	1
70	70	256	61-70,251-260	698	1095		698	698	1002		698		0	0	1	1	0	0	1
71	77	423	71-80,421-430	807	2477	807	1717	131	807	4776	807		0	1	0	0	1	0	1
72	478	600	471-480,591-600	3684	3684	3684	3684	3684	4925	3684	3684		1	1	1	1	0	1	1
73	274	529	271-280,521-530	2447	2447	2447	2447	2447	4225	4619	2447		1	1	1	1	0	0	1
74	867	971	861-870,971-980	4970	4970		4978		4970	3650	4970		1	0	0	0	1	0	1
75	383	448	381-390,441-450	3165	1045	3165	428	403			0		0	1	0	0	0	0	0
76	338	424	331-340,421-430	2848	1891	2848	2848	2848	1227	1927	2848		0	1	1	1	0	0	1
77	511	899	511-520,891-900	3912	3912	3912	1294	3912	1947	2003	3912		1	1	0	1	0	0	1
78	8	848	1-10,841-850	184		184	184	184	2949	184	184		0	1	1	1	0	1	1
79	847	923	841-850,921-930	4938	3118	4938	804	4938	4536		4938		0	1	0	1	0	0	1
80	133	856	131-140,851-860	1381		1381	1381	1381	2341	1975	1381		0	1	1	1	0	0	1
81	189	830	181-190,821-830	1793	1793	700	385	1793	1820	818	1793		1	0	0	1	0	0	1
82	48	86	41-50,81-90	494				3992	4010		0		0	0	0	0	0	0	0
83	261	966	261-270,961-970	2419	619	2419	3564		2137	232	0		0	1	0	0	0	0	0
84	48	227	41-50,221-230	508		508	4946	508	3974	3670	508		0	1	0	1	0	0	1
85	703	780	701-710,771-780	4622		4622	4622	4622	4996	4622	4622		0	1	1	1	0	1	1
86	343	355	341-350,351-360	2906			3437		4570		0		0	0	0	0	0	0	0
87	799	959	791-800,951-960	4856				2110		1637	0		0	0	0	0	0	0	0
88	132	645	131-140,641-650	1360	1360	1360	1360	1360	1245	2995	1360		1	1	1	1	0	0	1
89	386	639	381-390,631-640	3184	5040	3184	3846	3184	3984	3868	3184		0	1	0	1	0	0	1
90	255	882	251-260,881-890	2338	2338	2338	2662	2366	461		2338		1	1	0	0	0	0	1
91	634	842	631-640,841-850	4405				839		3969	0		0	0	0	0	0	0	0
92	450	456	441-450,451-460	3511		3511	3339		621	2674	0		0	1	0	0	0	0	0
93	734	973	731-740,971-980	4723	2145	4723	4139		2403		0		0	1	0	0	0	0	0
94	312	765	311-320,761-770	2749	2749	2749	2749	2749	4832	2538	2749		1	1	1	1	0	0	1
95	36	465	31-40,461-470	437	2714	437	437	437	3729	1935	437		0	1	1	1	0	0	1
96	487	562	481-490,561-570	3732				4132	467		0		0	0	0	0	0	0	0
97	188	500	181-190,491-500	1760			2527		1655		0		0	0	0	0	0	0	0
98	132	211	131-140,211-220	1317	1317	1317	1317	1317	1317	1317	1317		1	1	1	1	1	1	1
99	31	585	31-40,581-590	449	2341	449	449	449		449	449		0	1	1	1	0	1	1
100	602	720	601-610,711-720	4281	4281		1153	4281	2476		4281		1	0	0	1	0	0	1
1	602	638	601-610,631-640	4273	4273	4273	4273	4273	2610	2532	4273		1	1	1	1	0	0	1
2	90	533	81-90,531-540	909	4012	909	909	909	2718	1109	909		0	1	1	1	0	0	1
3	348	574	341-350,571-580	2928	2928	2928	2928	2928	2928	2928	2928		1	1	1	1	1	1	1
4	39	872	31-40,871-880	478		122	4437				0		0	0	0	0	0	0	0
5	381	424	381-390,421-430	3163	3102	3163	3163	3163	1138	4873	3163		0	1	1	1	0	0	1
6	222	395	221-230,391-400	2064	718	2064	2064	2064	3569	4951	2064		0	1	1	1	0	0	1
7	327	938	321-330,931-940	2833	2833	2833	2833	2833	2833	2833	2833		1	1	1	1	1	1	1
8	766	829	761-770,821-830	4780	888	4780	703	2827			0		0	1	0	0	0	0	0
9	134	876	131-140,871-880	1383	1383				1383		1383		1	0	0	0	1	0	1
10	111	901	111-120,901-910	1213	1213	1213	1213	1213	1921	1213	1213		1	1	1	1	0	1	1
11	664	814	661-670,811-820	4504	3110	4504	2436	4504	610		4504		0	1	0	1	0	0	1
12	26	836	21-30,831-840	378	378			378	2640		378		1	0	0	1	0	0	1
13	245	591	241-250,591-600	3975			2665			2665	0		0	0	0	0	0	0	0
14	312	889	311-320,881-890	2761	1138	2761	2761	1658	1981	3587	2761		0	1	1	0	0	0	1
15	262	655	261-270,651-660	2388	2388	2388	2388	2388	2388	2388	2388		1	1	1	1	1	1	1
16	127	307	121-130,301-310	1240	1240	1240	1240	1240	1240	1240	1240		1	1	1	1	1	1	1
17	360	497	351-360,491-500	2984				2631	2403	3282	0		0	0	0	0	0	0	0
18	206	789	201-210,781-790	1948	870	1948	1948	1948	4322	436	1948		0	1	1	1	0	0	1
19	325	808	321-330,801-810	2820	2820	2820	2820	2820	680	248	2820		1	1	1	1	0	0	1
20	714	776	711-720,771-780	4650	614	4650	4650	4650	895	4650	4650		0	1	1	1	0	1	1
21	462	629	461-470,621-630	3635	3635	3635	3635	3635	1196	2851	3635		1	1	1	1	0	0	1
22	364	586	361-370,581-590	2874	2874	2874	2874	2874	223	3502	2874		1	1	1	1	0	0	1
23	880	918	871-880,911-920	3816	5046	3816	3816	3844			3816		0	1	1	0	0	0	1
24	150	434	141-150,431-440	1424	1424	1424	1424	1424	2634	3963	1424		1	1	1	1	0	0	1
25	638	995	631-640,991-1000	4420	4420		4323	4420	1040	4322	4420		1	0	0	1	0	0	1
26	393	997	391-400,991-1000	3280		2212	3280	3280	3280	3280	3280		0	0	1	1	1	1	1
27	201	888	201-210,881-890	1958			3689	4127	4324		0		0	0	0	0	0	0	0
28	280	392	271-280,391-400	2434	2434	1941	4881			2434	2434		1	0	0	0	0	1	1
29	196	923	191-200,921-930	1883					2662	449	0		0	0	0	0	0	0	0
30	607	818	601-610,811-820	4291	436	4291	2346	4291	439	2948	4291		0	1	0	1	0	0	1
31	461	690	461-470,681-690	3641	248	3641	3641	3641	1586	5021	3641		0	1	1	1	0	0	1
32	379	430	371-380,421-430	3102	3102	4587	3102	3102		3102	3102		1	0	1	1	0	1	1
33	77	903	71-80,901-910	855	855	855	855	855	978	1176	855		1	1	1	1	0	0	1
34	705	955	701-710,951-960	4640	4640	4640	4640	4640	2476		4640		1	1	1	1	0	0	1
35	455	721	451-460,721-730	3592			4797			2729	0		0	0	0	0	0	0	0
36	116	424	111-120,421-430	1165				373	3840	4024	0		0	0	0	0	0	0	0
37	690	716	681-690,711-720	4557	4557	4557	4557	4557	3084	4557	4557		1	1	1	1	0	1	1
38	625	781	621-630,771-780	4362	2506	4362	4362	4362	906		4362		0	1	1	1	0	0	1
39	17	601	11-20,601-610	258			3641	258		3656	0		0	0	0	1	0	0	0
40	421	579	421-430,571-580	3412	3412			4240	3412	4713	3412		1	0	0	0	1	0	1
41	274	646	271-280,641-650	2459	2459	2459	2459	2459	2459	2459	2459		1	1	1	1	1	1	1
42	408	613	401-410,611-620	3301	2938	1427	4059				0		0	0	0	0	0	0	0
43	470	993	471-480,991-1000	3724	3724	3724	3724	3724	3333	450	3724		1	1	1	1	0	0	1
44	129	692	121-130,691-700	1279	1279	1279	1279	1279			1279		1	1	1	1	0	0	1
45	196	396	191-200,391-400	1830	1830			4991	3778		0		1	0	0	0	0	0	0
46	618	625	611-620,621-630	4310	3322	4310	4310	4310	4310	4310	4310		0	1	1	1	1	1	1
47	181	206	181-190,201-210	1731	1731	1731	1731	1731	2609	1796	1731		1	1	1	1	0	0	1
48	680	912	671-680,911-920	4546	4546		4546	4546	4821	4546	4546		1	0	1	1	0	1	1
49	96	325	91-100,321-330	978	978	978	978	978	978	978	978		1	1	1	1	1	1	1
50	420	614	411-420,611-620	3359			4015		4034		0		0	0	0	0	0	0	0
51	33	663	31-40,661-670	457						1761	0		0	0	0	0	0	0	0
52	502	505	501-510,501-510	52	4038	52	2067	52	2438	5022	52		0	1	0	1	0	0	1
53	156	816	151-160,811-820	1546		1546	1546	412	4329	3602	1546		0	1	1	0	0	0	1
54	98	810	91-100,801-810	1026	3084	377	1297				0		0	0	0	0	0	0	0
55	255	485	251-260,481-490	2298						4240	0		0	0	0	0	0	0	0
56	188	680	181-190,671-680	1778	1778	1778	1778	1778	2576	942	1778		1	1	1	1	0	0	1
57	161	746	151-160,741-750	1539	1761	2843	1093				0		0	0	0	0	0	0	0
58	795	906	791-800,901-910	4851	4851	4851	1170	4851			4851		1	1	0	1	0	0	1
59	54	910	51-60,901-910	670	4059	670	670		4550		670		0	1	1	0	0	0	1
60	407	472	401-410,471-480	3287			3287	4739			0		0	0	1	0	0	0	0
61	95	134	91-100,131-140	959	2145	959	959	959	1191	4382	959		0	1	1	1	0	0	1
62	700	980	691-700,971-980	4613		1558		3559		4441	0		0	0	0	0	0	0	0
63	119	327	111-120,321-330	1155	1155	1155	1155	1155	3351	2588	1155		1	1	1	1	0	0	1
64	414	797	411-420,791-800	3377	3377		3041	1890		3377	3377		1	0	0	0	0	1	1
65	136	456	131-140,451-460	1077						3061	0		0	0	0	0	0	0	0
66	222	484	221-230,481-490	2073	2155	2073	1187	2073	714		2073		0	1	0	1	0	0	1
67	16	828	11-20,821-830	280	280	280	280	3458		1092	280		1	1	1	0	0	0	1
68	154	613	151-160,611-620	1526	1526	1526	1526	1526	532	1526	1526		1	1	1	1	0	1	1
69	51	630	51-60,621-630	642	4911	642	1462	1722			0		0	1	0	0	0	0	0
70	47	200	41-50,191-200	505	505	505	505	505	3287	505	505		1	1	1	1	0	1	1
71	127	279	121-130,271-280	1237	2588	1237	1237	1237	1237	4858	1237		0	1	1	1	1	0	1
72	506	831	501-510,821-830	3857		2785			2945	3591	0		0	0	0	0	0	0	0
73	212	657	211-220,651-660	2013	3061	2013	4966	4844			0		0	1	0	0	0	0	0
74	432	439	431-440,431-440	44	3949	44	44	44	1999	425	44		0	1	1	1	0	0	1
75	223	919	221-230,911-920	2116			1742	4045		2490	0		0	0	0	0	0	0	0
76	783	914	781-790,911-920	4832	4832	4832	4832	4832	64	4832	4832		1	1	1	1	0	1	1
77	166	477	161-170,471-480	1595	1595	1595	1595	1595	4844	1595	1595		1	1	1	1	0	1	1
78	94	612	91-100,611-620	1007	47		2834		1073		0		0	0	0	0	0	0	0
79	170	884	161-170,881-890	1636				433	4142		0		0	0	0	0	0	0	0
80	140	926	131-140,921-930	1388	4546	1388	1388	1388	1388	1388	1388		0	1	1	1	1	1	1
81	228	319	221-230,311-320	2056		2056	2056	517		3402	2056		0	1	1	0	0	0	1
82	176	429	171-180,421-430	1672	1672		3893	1672	3899		1672		1	0	0	1	0	0	1
83	415	898	411-420,891-900	3387	4034				1249		0		0	0	0	0	0	0	0
84	189	940	181-190,931-940	1724		1724	356	1724		210	1724		0	1	0	1	0	0	1
85	291	443	281-290,441-450	2510		3287	1554	509			0		0	0	0	0	0	0	0
86	619	892	611-620,891-900	4337	4329	4337	4337	3387	4337	2973	4337		0	1	1	0	1	0	1
87	529	752	521-530,751-760	3945		3945	3945		3113	4546	3945		0	1	1	0	0	0	1
88	302	987	301-310,981-990	2703	3474		4451	1795		1800	0		0	0	0	0	0	0	0
89	22	420	21-30,411-420	336	2576				4791	496	0		0	0	0	0	0	0	0
90	415	738	411-420,731-740	3371	3371	3371	3371	3371	3371	3371	3371		1	1	1	1	1	1	1
91	456	607	451-460,601-610	3580	3580	3580	3580	3580	3580	3580	3580		1	1	1	1	1	1	1
92	72	440	71-80,431-440	808	808		2849	808	3303	2794	808		1	0	0	1	0	0	1
93	80	769	71-80,761-770	841			3458	841	841	3402	841		0	0	0	1	1	0	1
94	402	527	401-410,521-530	3292	210	3292	3292	3292	3245	3292	3292		0	1	1	1	0	1	1
95	283	939	281-290,931-940	2559	4801	2559	2559	4591	1392	3511	2559		0	1	1	0	0	0	1
96	181	354	171-180,351-360	1665				111	2282		0		0	0	0	0	0	0	0
97	111	431	111-120,431-440	1166	4546				372	1595	0		0	0	0	0	0	0	0
98	161	576	151-160,571-580	1522		1522	2570	2853		1522	1522		0	1	0	0	0	1	1
99	82	217	81-90,211-220	877	877	877	877	877	2682	877	877		1	1	1	1	0	1	1
100	458	686	451-460,681-690	3588	3588	3588	3588	3588	3165	3588	3588		1	1	1	1	0	1	1
1	198	360	191-200,351-360	1826			1826	1826			1826		0	0	1	1	0	0	1
2	6	374	1-10,371-380	137	137				810		0		1	0	0	0	0	0	0
3	340	669	331-340,661-670	2872	2872	2872	2872	2872	2872	2872	2872		1	1	1	1	1	1	1
4	573	958	571-580,951-960	4185	4185	4185	4185	4185	4185	4185	4185		1	1	1	1	1	1	1
5	363	740	361-370,731-740	3070	2217	3070	3070	3070	3388	3178	3070		0	1	1	1	0	0	1
6	148	404	141-150,401-410	1421	4099	1421	1421	3944		1421	1421		0	1	1	0	0	1	1
7	400	954	391-400,951-960	3276	3276	3276	2518	4845			3276		1	1	0	0	0	0	1
8	306	971	301-310,971-980	2702	2702	2702	2072	2702	2702	4100	2702		1	1	0	1	1	0	1
9	476	819	471-480,811-820	3706	3235	3706	3939	3706			3706		0	1	0	1	0	0	1
10	65	695	61-70,691-700	742		742		742	3105	742	742		0	1	0	1	0	1	1
11	103	765	101-110,761-770	1111	741		1111	4876			0		0	0	1	0	0	0	0
12	93	844	91-100,841-850	1030		3328				4954	0		0	0	0	0	0	0	0
13	30	673	21-30,671-680	362	1036	362		362	2799	267	362		0	1	0	1	0	0	1
14	20	848	11-20,841-850	282		282	4330				0		0	1	0	0	0	0	0
15	814	948	811-820,941-950	4892			1980	3120		1902	0		0	0	0	0	0	0	0
16	234	886	231-240,881-890	2189	2189			2189	1557		2189		1	0	0	1	0	0	1
17	323	567	321-330,561-570	2796	313		3965	376	4636	2437	0		0	0	0	0	0	0	0
18	493	584	491-500,581-590	3784	3784	3784	3784	3784	3784	3784	3784		1	1	1	1	1	1	1
19	128	543	121-130,541-550	1264			1264	1264	4883	1264	1264		0	0	1	1	0	1	1
20	165	578	161-170,571-580	1605				1797		4362	0		0	0	0	0	0	0	0
21	47	464	41-50,461-470	532	532	532	532	532	4805	532	532		1	1	1	1	0	1	1
22	369	977	361-370,971-980	3095	3214	3095	3095	3095	4688		3095		0	1	1	1	0	0	1
23	351	539	341-350,531-540	2924					1973	1562	0		0	0	0	0	0	0	0
24	595	972	591-600,971-980	4268	4268	4268	4268	4268	4268	4268	4268		1	1	1	1	1	1	1
25	557	848	551-560,841-850	4089	196					4337	0		0	0	0	0	0	0	0
26	399	560	391-400,551-560	3236	2088	3236	2935	3236	232		3236		0	1	0	1	0	0	1
27	154	495	151-160,491-500	1514	1514			2537	1514		1514		1	0	0	0	1	0	1
28	547	784	541-550,781-790	4039						2731	0		0	0	0	0	0	0	0
29	668	946	661-670,941-950	4517						3192	0		0	0	0	0	0	0	0
30	340	397	331-340,391-400	2845	2845	2845	2845	2845	372	2845	2845		1	1	1	1	0	1	1
31	63	354	61-70,351-360	708	4040	708	708	708	708	2873	708		0	1	1	1	1	0	1
32	368	895	361-370,891-900	3087	3087	3973	4018	348	3087		3087		1	0	0	0	1	0	1
33	204	682	201-210,681-690	1938	1838					748	0		0	0	0	0	0	0	0
34	124	561	121-130,561-570	1266	1266		1205			1266	1266		1	0	0	0	0	1	1
35	217	228	211-220,221-230	1970	1970	1970	1970	1970	4278	1970	1970		1	1	1	1	0	1	1
36	537	819	531-540,811-820	3997	3997	3997	3997	3997	3997	3997	3997		1	1	1	1	1	1	1
37	475	782	471-480,781-790	3703	3703	3703	3703	3703	1553		3703		1	1	1	1	0	0	1
38	465	846	461-470,841-850	3657	3657		2158	3657	184		3657		1	0	0	1	0	0	1
39	45	537	41-50,531-540	539			539	539	2557	2504	539		0	0	1	1	0	0	1
40	25	204	21-30,201-210	315			315	315	3147	408	315		0	0	1	1	0	0	1
41	242	987	241-250,981-990	2274	2274				275		0		1	0	0	0	0	0	0
42	81	773	71-80,771-780	842	3874	842	4413	842	4900	842	842		0	1	0	1	0	1	1
43	661	828	661-670,821-830	4505		4505		2635		4505	4505		0	1	0	0	0	1	1
44	191	867	191-200,861-870	1877	4851	1877	1877	1877	1563	1494	1877		0	1	1	1	0	0	1
45	69	81	61-70,81-90	681		2581	2650	4174			0		0	0	0	0	0	0	0
46	745	929	741-750,921-930	4743	831	4743	4743	4743	2869	4743	4743		0	1	1	1	0	1	1
47	64	265	61-70,261-270	699	3877		699	699	4692	4449	699		0	0	1	1	0	0	1
48	521	792	521-530,791-800	3949	3949	3949	3949	3949	3949	3949	3949		1	1	1	1	1	1	1
49	512	668	511-520,661-670	3889	3889			3889	102	2188	3889		1	0	0	1	0	0	1
50	346	939	341-350,931-940	2964	3532	2964	3458				0		0	1	0	0	0	0	0
51	9	687	1-10,681-690	168		168	168	1592	460	3178	168		0	1	1	0	0	0	1
52	823	862	821-830,861-870	4901	4296	4901	4901	4901	3747	1516	4901		0	1	1	1	0	0	1
53	568	965	561-570,961-970	4144	4144		4144	4144	1265	1088	4144		1	0	1	1	0	0	1
54	780	847	771-780,841-850	4804	874	4804	4804	4804	3617	4209	4804		0	1	1	1	0	0	1
55	540	666	531-540,661-670	3982	3698	3982	3982	3982	129	2070	3982		0	1	1	1	0	0	1
56	871	949	871-880,941-950	4979	4979	4979	2887	4979	4979	2603	4979		1	1	0	1	1	0	1
57	12	591	11-20,591-600	257	257	2695		2394			0		1	0	0	0	0	0	0
58	166	347	161-170,341-350	1582	557	1582	909				0		0	1	0	0	0	0	0
59	79	663	71-80,661-670	831	831	831	831	831	4806	2624	831		1	1	1	1	0	0	1
60	415	438	411-420,431-440	3341	460	3341	3341	3341	3860	1800	3341		0	1	1	1	0	0	1
61	183	868	181-190,861-870	1797	3747	1797	552	1797	2067		1797		0	1	0	1	0	0	1
62	193	642	191-200,641-650	1855	1265	1855	1855	1855	3003	808	1855		0	1	1	1	0	0	1
63	474	542	471-480,541-550	3679	3617	3679	3679	3679	2565	712	3679		0	1	1	1	0	0	1
64	436	885	431-440,881-890	3499				1182	3696		0		0	0	0	0	0	0	0
65	135	674	131-140,671-680	1363	1363	2871	4543	1363	4861	4108	1363		1	0	0	1	0	0	1
66	202	789	201-210,781-790	1948	1700	1948	2997				0		0	1	0	0	0	0	0
67	391	991	391-400,981-990	3279	3279				4615	3279	3279		1	0	0	0	0	1	1
68	14	740	11-20,731-740	271	1077	271	271	271	271	271	271		0	1	1	1	1	1	1
69	427	514	421-430,511-520	3406	648	3406	2562	3406	1471		3406		0	1	0	1	0	0	1
70	123	132	121-130,131-140	1223	1223	4637	3795	1223	3639		1223		1	0	0	1	0	0	1
71	834	872	831-840,871-880	4918	3711	4918	4918	4918	615	4845	4918		0	1	1	1	0	0	1
72	221	687	221-230,681-690	2093							0		0	0	0	0	0	0	0
73	120	322	111-120,321-330	1155	1155	1783				4565	0		1	0	0	0	0	0	0
74	169	479	161-170,471-480	1595	687		1595	1595	3157	933	1595		0	0	1	1	0	0	1
75	457	674	451-460,671-680	3587	707		4219	3587	280		0		0	0	0	1	0	0	0
76	870	889	861-870,881-890	4961	4961		267	4961	4776	2428	4961		1	0	0	1	0	0	1
77	37	325	31-40,321-330	423	423		4429				0		1	0	0	0	0	0	0
78	154	322	151-160,321-330	1497						927	0		0	0	0	0	0	0	0
79	300	639	291-300,631-640	2599	1199	2599	2599	2599	3023	2599	2599		0	1	1	1	0	1	1
80	369	635	361-370,631-640	3061	766	4256			2928		0		0	0	0	0	0	0	0
81	82	586	81-90,581-590	914	914	914	914	914	2279	4100	914		1	1	1	1	0	0	1
82	184	257	181-190,251-260	1736	1736	1736	1436	5037	4537		1736		1	1	0	0	0	0	1
83	82	951	81-90,941-950	950	950	950	2449	950	2110	950	950		1	1	0	1	0	1	1
84	93	154	91-100,151-160	961	961	961	2613	4356	4586		961		1	1	0	0	0	0	1
85	96	953	91-100,951-960	1360	2110	1360	1360	1360	2699	1686	1360		0	1	1	1	0	0	1
86	66	172	61-70,171-180	690	690	1335					0		1	0	0	0	0	0	0
87	27	951	21-30,951-960	390							0		0	0	0	0	0	0	0
88	502	993	501-510,991-1000	3874	2428	3874	3874	3874	3441	1886	3874		0	1	1	1	0	0	1
89	45	661	41-50,651-660	551	655	551	1023	1348	1599	1025	0		0	1	0	0	0	0	0
90	605	853	601-610,851-860	4295					2480		0		0	0	0	0	0	0	0
91	177	485	171-180,481-490	1678					640	3858	0		0	0	0	0	0	0	0
92	409	830	401-410,821-830	3322	3322	3322	3322	3322	712	3565	3322		1	1	1	1	0	0	1
93	87	692	81-90,691-700	925	2328	925	925	925		925	925		0	1	1	1	0	1	1
94	549	800	541-550,791-800	4040	4040	4040	4040	4040	2556	2963	4040		1	1	1	1	0	0	1
95	326	490	321-330,481-490	2788	2788	2788	2788	2788	2683	2788	2788		1	1	1	1	0	1	1
96	271	332	271-280,331-340	2428		2428		3182	4844	1459	0		0	1	0	0	0	0	0
97	136	272	131-140,271-280	1323	1323	1323	1323	1323	1323	4491	1323		1	1	1	1	1	0	1
98	217	642	211-220,641-650	2012	1155	2012	2464	2012	983	4587	2012		0	1	0	1	0	0	1
99	184	400	181-190,391-400	1750		1750	1750	1750	4777		1750		0	1	1	1	0	0	1
100	131	395	131-140,391-400	1335				1337			0		0	0	0	0	0	0	0
1	297	346	291-300,341-350	2570	2570	2570	2570	2570	3564		2570		1	1	1	1	0	0	1
2	117	233	111-120,231-240	1146	618	1146	1146	1146	1598		1146		0	1	1	1	0	0	1
3	112	879	111-120,871-880	1210	1210	1210	1210	1210	1210	1210	1210		1	1	1	1	1	1	1
4	382	891	381-390,891-900	3210	3210	3210	3210	2257		3210	3210		1	1	1	0	0	1	1
5	41	218	41-50,211-220	507	2199		4748	507			0		0	0	0	1	0	0	0
6	5	403	1-10,401-410	140	140	140	140	140	140	140	140		1	1	1	1	1	1	1
7	69	822	61-70,821-830	755	2104	755	755	755	3509		755		0	1	1	1	0	0	1
8	368	805	361-370,801-810	3078	3078	3078	3078	3078	78	3078	3078		1	1	1	1	0	1	1
9	229	429	221-230,421-430	2067	2067	2067	2067	2067	2067	2067	2067		1	1	1	1	1	1	1
10	798	995	791-800,991-1000	4860	4860		1476	4860	2654	4860	4860		1	0	0	1	0	1	1
11	175	869	171-180,861-870	1716	1716	1716	497	1973			1716		1	1	0	0	0	0	1
12	614	666	611-620,661-670	4314	3177	4314	4314	4979			4314		0	1	1	0	0	0	1
13	292	815	291-300,811-820	2617					5037		0		0	0	0	0	0	0	0
14	175	233	171-180,231-240	1653	1653		815	1653	1791	1653	1653		1	0	0	1	0	1	1
15	309	620	301-310,611-620	2666	3877	2666	2666	2666	604	2143	2666		0	1	1	1	0	0	1
16	316	736	311-320,731-740	2746	2746	2746	2746	2746	312	2746	2746		1	1	1	1	0	1	1
17	338	977	331-340,971-980	2903	2903	2903	2903	2903	2903	2903	2903		1	1	1	1	1	1	1
18	321	899	321-330,891-900	2829				358			0		0	0	0	0	0	0	0
19	593	639	591-600,631-640	4234	4234	4234	4234	4234	931	4234	4234		1	1	1	1	0	1	1
20	831	963	831-840,961-970	4927	4927	4927	1709	4607			4927		1	1	0	0	0	0	1
21	734	970	731-740,961-970	4722	4722	4722	4722	445	2935		4722		1	1	1	0	0	0	1
22	380	811	371-380,811-820	3141	3141	3141	3141	3141	3141	3141	3141		1	1	1	1	1	1	1
23	405	816	401-410,811-820	3321	3321	3321	3321	3321	3321	3321	3321		1	1	1	1	1	1	1
24	723	923	721-730,921-930	4692		4692	1497	2978	4692	4164	4692		0	1	0	0	1	0	1
25	307	447	301-310,441-450	2649	818	2649	2649	2010		4377	2649		0	1	1	0	0	0	1
26	444	881	441-450,881-890	3554					622		0		0	0	0	0	0	0	0
27	121	595	121-130,591-600	1269	1269	1269	1269	2578		2929	1269		1	1	1	0	0	0	1
28	241	957	241-250,951-960	2271	4188	2271	2271	2543		1228	2271		0	1	1	0	0	0	1
29	545	864	541-550,861-870	4047	4047	4744	4047	4047	613	2733	4047		1	0	1	1	0	0	1
30	526	604	521-530,601-610	3930	3930	3930	3930	3930	4987	3930	3930		1	1	1	1	0	1	1
31	652	859	651-660,851-860	4457	2187	4457	4457	4457	539	4457	4457		0	1	1	1	0	1	1
32	690	885	681-690,881-890	4574	4574	4574	4574	4574		4574	4574		1	1	1	1	0	1	1
33	376	394	371-380,391-400	3099	3099	3099	3099	3099	2929	3099	3099		1	1	1	1	0	1	1
34	139	434	131-140,431-440	1339	1339	1339	1339	1339	1991	1339	1339		1	1	1	1	0	1	1
35	544	730	541-550,721-730	4033			652			525	0		0	0	0	0	0	0	0
36	29	54	21-30,51-60	300	2076	300			300	1294	300		0	1	0	0	1	0	1
37	688	958	681-690,951-960	4581	2654	4581	4581	4581	2736	3495	4581		0	1	1	1	0	0	1
38	49	425	41-50,421-430	528	2992	528	3600	528	3249	3600	528		0	1	0	1	0	0	1
39	443	458	441-450,451-460	3511			2618		216		0		0	0	0	0	0	0	0
40	362	371	361-370,371-380	3035	3035						0		1	0	0	0	0	0	0
41	667	817	661-670,811-820	4504	4504	4504	4504	4504	438	3018	4504		1	1	1	1	0	0	1
42	217	771	211-220,761-770	2024	3118		451	92			0		0	0	0	0	0	0	0
43	44	249	41-50,241-250	510			4264		1846	1916	0		0	0	0	0	0	0	0
44	364	801	361-370,801-810	3078	3078		3078	3909	4353		3078		1	0	1	0	0	0	1
45	370	475	361-370,471-480	3045	3045	3045	3045	3045	510	5031	3045		1	1	1	1	0	0	1
46	515	607	511-520,601-610	3883	269	1548		478		2333	0		0	0	0	0	0	0	0
47	641	950	641-650,941-950	4450	4450	4450	4450	4450	4450	4450	4450		1	1	1	1	1	1	1
48	566	802	561-570,801-810	4128	4128	4128	4128	4128	4128	4128	4128		1	1	1	1	1	1	1
49	471	686	471-480,681-690	3693	1088	3693	3693	3693	3589	1854	3693		0	1	1	1	0	0	1
50	135	522	131-140,521-530	1348		1348	361	3480		3367	0		0	1	0	0	0	0	0
51	797	944	791-800,941-950	4855				3112	1038	4747	0		0	0	0	0	0	0	0
52	43	612	41-50,611-620	547	3122		547		4057	4167	0		0	0	1	0	0	0	0
53	537	644	531-540,641-650	3980	9214	3980	3980	3980	3641	2919	3980		0	1	1	1	0	0	1
54	299	529	291-300,521-530	2588	2588	2588	2588	2588	2588	2588	2588		1	1	1	1	1	1	1
55	631	861	631-640,861-870	4407	4407	4407	4407	4321	2081	4321	4407		1	1	1	0	0	0	1
56	209	545	201-210,541-550	1924	3003						0		0	0	0	0	0	0	0
57	188	537	181-190,531-540	1764	1764	1764	1764	1764	1764	1764	1764		1	1	1	1	1	1	1
58	584	632	581-590,631-640	4194	4194		4194	4331	2074		4194		1	0	1	0	0	0	1
59	99	546	91-100,541-550	1000	1000	1000	1000	1000	2692	3107	1000		1	1	1	1	0	0	1
60	168	317	161-170,311-320	1579	5011	1579	1579	4146		4146	1579		0	1	1	0	0	0	1
61	97	657	91-100,651-660	1011	2929	1011	1011	3464	3092	1546	1011		0	1	1	0	0	0	1
62	895	936	891-900,931-940	4999	1991	4999	4999	4999	3509	2899	4999		0	1	1	1	0	0	1
63	659	846	651-660,841-850	4474					4272	1828	0		0	0	0	0	0	0	0
64	825	842	821-830,841-850	4899	618	4899	4899	4899	1425	3967	4899		0	1	1	1	0	0	1
65	217	829	211-220,821-830	2030	1799			683	3696	1883	0		0	0	0	0	0	0	0
66	389	406	381-390,401-410	3161	3161	3161			3161	4532	3161		1	1	0	0	1	0	1
67	267	327	261-270,321-330	2355	3615		1807	3686			0		0	0	0	0	0	0	0
68	524	943	521-530,941-950	3964	3964	3964	3964	3964	4321	3964	3964		1	1	1	1	0	1	1
69	489	687	481-490,681-690	3744		3744	855	3744	3319	4576	3744		0	1	0	1	0	0	1
70	695	992	691-700,991-1000	4615	72	4615	4615	4615	717	4571	4615		0	1	1	1	0	0	1
71	630	651	621-630,651-660	4350		4350	4350	4350	2902	1684	4350		0	1	1	1	0	0	1
72	420	939	411-420,931-940	3391	3391		1924	3391		3391	3391		1	0	0	1	0	1	1
73	372	960	371-380,951-960	3155	3155	3155	2999	3155	4017	3155	3155		1	1	0	1	0	1	1
74	589	994	581-590,991-1000	4230	1022	4230	4230	4230	4826	1601	4230		0	1	1	1	0	0	1
75	652	943	651-660,941-950	4484		4484	4484	3883		1758	4484		0	1	1	0	0	0	1
76	168	797	161-170,791-800	1627					3686	933	0		0	0	0	0	0	0	0
77	478	560	471-480,551-560	3680	2988	3680	3680	3680	582	1160	3680		0	1	1	1	0	0	1
78	888	913	881-890,911-920	4987			1531	4431	1798	4502	0		0	0	0	0	0	0	0
79	675	730	671-680,721-730	4527	4527	4527	4527	4527	4527	4527	4527		1	1	1	1	1	1	1
80	422	514	421-430,511-520	3406	3406	3406	3406	3406	2462	3406	3406		1	1	1	1	0	1	1
81	515	831	511-520,831-840	3906	3906	3906	1246	1377		1053	3906		1	1	0	0	0	0	1
82	312	359	311-320,351-360	2708	2708	2708	2708	2708	3754	2708	2708		1	1	1	1	0	1	1
83	250	387	241-250,381-390	2214		2214	4043	3115	2214	3115	2214		0	1	0	0	1	0	1
84	257	425	251-260,421-430	2292		2292	2292	2292	2597		2292		0	1	1	1	0	0	1
85	51	665	51-60,661-670	646			3816	3942			0		0	0	0	0	0	0	0
86	118	123	111-120,121-130	1135	1135	1135	1135	1135	4316	1135	1135		1	1	1	1	0	1	1
87	260	607	251-260,601-610	2310	2310	2310	2310	2310	1281	2310	2310		1	1	1	1	0	1	1
88	581	928	571-580,921-930	4182	4933			3973	4585	2701	0		0	0	0	0	0	0	0
89	561	621	551-560,621-630	4067	5011	4067	311	4067	1522	4067	4067		0	1	0	1	0	1	1
90	145	973	141-150,971-980	1478	1478					1478	1478		1	0	0	0	0	1	1
91	452	956	451-460,951-960	3615		3615	795			292	0		0	1	0	0	0	0	0
92	336	442	331-340,441-450	2850	542	2850	2850	2849	4102	148	2850		0	1	1	0	0	0	1
93	575	669	571-580,661-670	4156	4156	4156	4156	4156	4156	4156	4156		1	1	1	1	1	1	1
94	276	353	271-280,351-360	2430	2430	2430	2430	2430	2430	2430	2430		1	1	1	1	1	1	1
95	421	985	411-420,981-990	3396					3890	3772	0		0	0	0	0	0	0	0
96	141	539	141-150,531-540	1434	1434	1434	1434	1434	4840	1434	1434		1	1	1	1	0	1	1
97	5	535	1-10,531-540	153		153	153		1981	3117	153		0	1	1	0	0	0	1
98	108	828	101-110,821-830	1117	1117	934		3683		3016	0		1	0	0	0	0	0	0
99	189	663	181-190,661-670	1777	3449	1777	1777	1777	293	1777	1777		0	1	1	1	0	1	1
100	316	322	311-320,321-330	2705					269	255	0		0	0	0	0	0	0	0
1	406	744	401-410,741-750	3314					1311	1452	0		0	0	0	0	0	0	0
2	19	265	11-20,261-270	224		224	224	224	933	4662	224		0	1	1	1	0	0	1
3	675	913	671-680,911-920	4546	1086	4546	4546	4546	4546	4269	4546		0	1	1	1	1	0	1
4	963	986	961-970,981-990	5046	5046	5046	5046	5046	5046	5046	5046		1	1	1	1	1	1	1
5	803	926	801-810,921-930	4872	4872	4872	4872	4872	2349	3404	4872		1	1	1	1	0	0	1
6	455	671	451-460,671-680	3587	4120	3587	3972	3587	4765	3587	3587		0	1	0	1	0	1	1
7	260	693	251-260,691-700	2319	211	2319	2319	2319	187	2319	2319		0	1	1	1	0	1	1
8	241	968	241-250,961-970	2272	2272	2272	2272	2272	2272	2272	2272		1	1	1	1	1	1	1
9	394	658	391-400,651-660	3246	3246	3246	3246	3246	3246	3246	3246		1	1	1	1	1	1	1
10	93	677	91-100,671-680	1013	1013					4997	0		1	0	0	0	0	0	0
11	248	347	241-250,341-350	2210			1150	2210	4181	2210	2210		0	0	0	1	0	1	1
12	184	258	181-190,251-260	1736	4088	1736	3544	1736	4852	2086	1736		0	1	0	1	0	0	1
13	573	740	571-580,731-740	4163	2435	2934					0		0	0	0	0	0	0	0
14	505	507	501-510	51	3988				4128		0		0	0	0	0	0	0	0
15	713	839	711-720,831-840	4656	4656	4656	4656	4656	4656	4656	4656		1	1	1	1	1	1	1
16	144	780	141-150,771-780	3900	1509	3900			1981		0		0	1	0	0	0	0	0
17	780	986	771-780,981-990	4818		1427		4818	4818		4818		0	0	0	1	1	0	1
18	90	582	81-90,581-590	914	914	914	914	914	1128	1402	914		1	1	1	1	0	0	1
19	115	881	111-120,881-890	1211	1211	1211	4800	1211	1211	4800	1211		1	1	0	1	1	0	1
20	737	945	731-740,941-950	4720				636			0		0	0	0	0	0	0	0
21	17	869	11-20,861-870	284					469	224	0		0	0	0	0	0	0	0
22	339	966	331-340,961-970	2902	2902	2902	2902	2902	1236	2902	2902		1	1	1	1	0	1	1
23	321	466	321-330,461-470	2786	2786	2786	2786	2786	2786	2786	2786		1	1	1	1	1	1	1
24	543	778	541-550,771-780	4038	4038	4038	4038	4038	833	1974	4038		1	1	1	1	0	0	1
25	483	737	481-490,731-740	3749	3749	3749	3749	3749	3749	3749	3749		1	1	1	1	1	1	1
26	187	389	181-190,381-390	1749	1749						0		1	0	0	0	0	0	0
27	201	479	191-200,471-480	1838	899						0		0	0	0	0	0	0	0
28	350	967	341-350,961-970	2967		2967	3000	3576	2967	3000	2967		0	1	0	0	1	0	1
29	147	184	141-150,181-190	1399			122			3546	0		0	0	0	0	0	0	0
30	470	965	461-470,961-970	3669	3669	3669	3669	3669	4727	3669	3669		1	1	1	1	0	1	1
31	96	765	91-100,761-770	1022	4022		4623	666			0		0	0	0	0	0	0	0
32	442	936	441-450,931-940	3559	3559	3559	3559	3559	2006		3559		1	1	1	1	0	0	1
33	16	127	11-20,121-130	210	849	3364	210	210	842	265	210		0	0	1	1	0	0	1
34	798	1000	791-800,991-1000	4860	4860		4860	4860	2879	4860	4860		1	0	1	1	0	1	1
35	321	875	321-330,871-880	2827	4889	3966			1456	1552	0		0	0	0	0	0	0	0
36	717	771	711-720,771-780	4650	4650	4650	4650	4650	17	4650	4650		1	1	1	1	0	1	1
37	337	864	331-340,861-870	2892	2892	2892	2892	2892	1383	2892	2892		1	1	1	1	0	1	1
38	60	298	51-60,291-300	609			609	609	334	1683	609		0	0	1	1	0	0	1
39	19	165	11-20,161-170	214	2400	214	214	214	4301	664	214		0	1	1	1	0	0	1
40	681	741	671-680,741-750	4529	377		1838	4113			0		0	0	0	0	0	0	0
41	115	299	111-120,291-300	1152						5046	0		0	0	0	0	0	0	0
42	305	377	301-310,371-380	2642	3198				2140		0		0	0	0	0	0	0	0
43	78	168	71-80,161-170	781	781	781	781	781	3355		781		1	1	1	1	0	0	1
44	68	418	61-70,411-420	714	714			2148	239	1257	0		1	0	0	0	0	0	0
45	460	527	451-460,521-530	3572	3572	3572	3572	3572	781	3572	3572		1	1	1	1	0	1	1
46	304	325	301-310,321-330	2637	2637	2637	2637	2637	2637	2637	2637		1	1	1	1	1	1	1
47	125	483	121-130,481-490	1258	2879	1258	1258	1258	3987	1258	1258		0	1	1	1	0	1	1
48	431	927	431-440,921-930	3503	1456	3503	3503	3503	5035	1755	3503		0	1	1	1	0	0	1
49	729	935	721-730,931-940	4693		4693	4693	4693	604	3507	4693		0	1	1	1	0	0	1
50	114	291	111-120,291-300	1152	3908		1253	4080			0		0	0	0	0	0	0	0
51	470	983	461-470,981-990	3671						4872	0		0	0	0	0	0	0	0
52	847	963	841-850,961-970	4942							0		0	0	0	0	0	0	0
53	16	541	11-20,541-550	252	3660	252	252	252	4654	252	252		0	1	1	1	0	1	1
54	202	818	201-210,811-820	1951	3574	2355	1673	4505			0		0	0	0	0	0	0	0
55	683	991	681-690,991-1000	4585		4585	2349	1578			0		0	1	0	0	0	0	0
56	732	838	731-740,831-840	4709	695					4996	0		0	0	0	0	0	0	0
57	586	630	581-590,621-630	4193	4193	4193	4193	4392	1033	4752	4193		1	1	1	0	0	0	1
58	273	330	271-280,321-330	2427	973		550			651	0		0	0	0	0	0	0	0
59	419	518	411-420,511-520	3349	3574						0		0	0	0	0	0	0	0
60	242	419	241-250,411-420	2217	2217		2580		1776	4097	0		1	0	0	0	0	0	0
61	654	670	651-660,661-670	4456	4456		4456	4456	4456	4076	4456		1	0	1	1	1	0	1
62	234	832	231-240,831-840	2184	2184		2184	2184	1907	4807	2184		1	0	1	1	0	0	1
63	55	406	51-60,401-410	620	620	620	1962		2923		620		1	1	0	0	0	0	1
64	704	750	701-710,741-750	4619							0		0	0	0	0	0	0	0
65	7	42	1-10,41-50	104	104		661	104		375	104		1	0	0	1	0	0	1
66	4	91	1-10,91-100	109	4011	109	109	4745	4811	4745	109		0	1	1	0	0	0	1
67	567	977	561-570,971-980	4145	5002	2767			773		0		0	0	0	0	0	0	0
68	428	980	421-430,971-980	3452	3612	3452	1892	1891	3452	1619	3452		0	1	0	0	1	0	1
69	328	899	321-330,891-900	2829	2829	2480		2456		2829	2829		1	0	0	0	0	1	1
70	135	172	131-140,171-180	1313	2411	1313	1313	1313	3058	1313	1313		0	1	1	1	0	1	1
71	598	785	591-600,781-790	4249	1099	4249	4249	3817	3746	444	4249		0	1	1	0	0	0	1
72	947	988	941-950,981-990	5039		5039	5039	5039	4245	2733	5039		0	1	1	1	0	0	1
73	27	931	21-30,931-940	388	4020	388	4115	388	3936		388		0	1	0	1	0	0	1
74	709	785	701-710,781-790	4623	4623			2612	4623	3525	4623		1	0	0	0	1	0	1
75	402	715	401-410,711-720	3311			646			2518	0		0	0	0	0	0	0	0
76	107	501	101-110,501-510	1085	3988	1085	1085	1085	3815	1085	1085		0	1	1	1	0	1	1
77	566	881	561-570,881-890	4136	829	4136	1670	4136	337	1141	4136		0	1	0	1	0	0	1
78	52	835	51-60,831-840	663				663	1408	4803	0		0	0	0	1	0	0	0
79	239	958	231-240,951-960	2196	1862			3470	500		0		0	0	0	0	0	0	0
80	114	643	111-120,641-650	1187	1187	1187	1187	1187	1187	1187	1187		1	1	1	1	1	1	1
81	327	673	321-330,671-680	2807	2115	2807	2807	2807	2340	2028	2807		0	1	1	1	0	0	1
82	337	415	331-340,411-420	2847	2847	2847	150	2847	550	489	2847		1	1	0	1	0	0	1
83	879	967	871-880,961-970	4981	669	4981	4981	4981	1100	4981	4981		0	1	1	1	0	1	1
84	184	772	181-190,771-780	1788	1788	1788	1788	1788	4102	1788	1788		1	1	1	1	0	1	1
85	273	918	271-280,911-920	2486	2486	2486	2486	2486	2486	4049	2486		1	1	1	1	1	0	1
86	112	282	111-120,281-290	1151		712	895	3833			0		0	0	0	0	0	0	0
87	368	472	361-370,471-480	3045	3045	3045	2459		2236	2253	3045		1	1	0	0	0	0	1
88	194	690	191-200,681-690	1859	620	1174		3555	3322		0		0	0	0	0	0	0	0
89	533	811	531-540,811-820	3997				3701	4747		0		0	0	0	0	0	0	0
90	30	704	21-30,701-710	365	365	365	4669		1307		365		1	1	0	0	0	0	1
91	530	837	521-530,831-840	3953	3953	3953	3953	3953	3953	2765	3953		1	1	1	1	1	0	1
92	201	643	201-210,641-650	1934			2369	1934	1715	3623	0		0	0	0	1	0	0	0
93	154	670	151-160,661-670	1531			817	3761			0		0	0	0	0	0	0	0
94	98	368	91-100,361-370	982		982	982	982	2119	1271	982		0	1	1	1	0	0	1
95	632	900	631-640,891-900	4410	4410	4410	4410	3761	3994	1671	4410		1	1	1	0	0	0	1
96	73	904	71-80,901-910	855	855	855	855	855	2134	528	855		1	1	1	1	0	0	1
97	792	960	791-800,951-960	4856		4856		2241	3054		0		0	1	0	0	0	0	0
98	798	851	791-800,851-860	4846	4846	1712	3388			4846	4846		1	0	0	0	0	1	1
99	336	364	331-340,361-370	2842		2842	2842	2842	3992	2842	2842		0	1	1	1	0	1	1
100	496	624	491-500,621-630	3788	3788	3788	3788	3788	3788	3788	3788		1	1	1	1	1	1	1
1	192	846	191-200,841-850	1875			1777	2354	1527		0		0	0	0	0	0	0	0
2	511	889	511-520,881-890	3911		3911	3911	4267	3857	4019	3911		0	1	1	0	0	0	1
3	297	892	291-300,891-900	2625	2625	2625	2625	2874	2709	2625	2625		1	1	1	0	0	1	1
4	413	782	411-420,781-790	3376	3376	3376	3376			2708	3376		1	1	1	0	0	0	1
5	504	562	501-510,561-570	3831			1669				0		0	0	0	0	0	0	0
6	89	473	81-90,471-480	903	3122	903	903	903	2242		903		0	1	1	1	0	0	1
7	135	422	131-140,421-430	1338				607		2984	0		0	0	0	0	0	0	0
8	180	749	171-180,741-750	1704	932	1704	1704	1704	1704	1704	1704		0	1	1	1	1	1	1
9	500	796	491-500,791-800	3805	2011	3805	3805	3805	4866	3805	3805		0	1	1	1	0	1	1
10	530	782	521-530,781-790	3948		3948	3948	3948	183	3948	3948		0	1	1	1	0	1	1
11	27	556	21-30,551-560	350	350	350	350	350	350	350	350		1	1	1	1	1	1	1
12	388	771	381-390,771-780	3198	3198	3198	2235			4783	3198		1	1	0	0	0	0	1
13	790	932	781-790,931-940	4834				1818	1314		0		0	0	0	0	0	0	0
14	26	839	21-30,831-840	378	378	378	378	378	3730	476	378		1	1	1	1	0	0	1
15	449	558	441-450,551-560	3521	3521		3521	2785	1638	3521	3521		1	0	1	0	0	1	1
16	300	679	291-300,671-680	2603	955	2603	2603	2603	61	2603	2603		0	1	1	1	0	1	1
17	678	844	671-680,841-850	4539		4539	3997	4539	1475	3357	4539		0	1	0	1	0	0	1
18	450	848	441-450,841-850	3550	3550	3550	3550	3550	2825	3550	3550		1	1	1	1	0	1	1
19	609	704	601-610,701-710	4280	4280	4280	4280	4280	4280	4280	4280		1	1	1	1	1	1	1
20	319	986	311-320,981-990	2771	3222				3414		0		0	0	0	0	0	0	0
21	124	923	121-130,921-930	1302	1302		1874	1302	1302	4218	1302		1	0	0	1	1	0	1
22	532	771	531-540,761-770	3992	1414	2202				2295	0		0	0	0	0	0	0	0
23	170	769	161-170,761-770	1624	1624	1624	1624	1624	1624	1624	1624		1	1	1	1	1	1	1
24	624	709	621-630,701-710	4355		4355	4355	4636		1585	4355		0	1	1	0	0	0	1
25	416	848	411-420,841-850	3382			4496			3559	0		0	0	0	0	0	0	0
26	60	396	51-60,391-400	619					4562		0		0	0	0	0	0	0	0
27	383	732	381-390,731-740	3194	3194	3194	3194	3194	4113	4062	3194		1	1	1	1	0	0	1
28	399	847	391-400,841-850	3265	3265	3265	3265	3265	3307	3265	3265		1	1	1	1	0	1	1
29	62	715	61-70,711-720	744	1430	744	744	744	1040	744	744		0	1	1	1	0	1	1
30	388	954	381-390,951-960	3216	3216	3216	3216	3216	3936	3942	3216		1	1	1	1	0	0	1
31	304	311	301-310,301-310	31	509	31	2810	2700			0		0	1	0	0	0	0	0
32	187	966	181-190,961-970	1807					2796		0		0	0	0	0	0	0	0
33	148	731	141-150,731-740	1454	1454	1454	1454	1454	1454	1454	1454		1	1	1	1	1	1	1
34	285	334	281-290,331-340	2499		3983	716			3119	0		0	0	0	0	0	0	0
35	34	550	31-40,541-550	445		3459					0		0	0	0	0	0	0	0
36	250	690	241-250,681-690	2244	2244		2124	2244	2657	3794	2244		1	0	0	1	0	0	1
37	497	635	491-500,631-640	3789	3789			4845	2819	3789	3789		1	0	0	0	0	1	1
38	66	316	61-70,311-320	704		704	704	704	4213	1236	704		0	1	1	1	0	0	1
39	699	831	691-700,831-840	4599		4599	4599	4599	2707	1194	4599		0	1	1	1	0	0	1
40	226	734	221-230,731-740	2098		2098	2098	2098	2098	4177	2098		0	1	1	1	1	0	1
41	675	913	671-680,911-920	4546	2456	4546	4546	4546	1270	3950	4546		0	1	1	1	0	0	1
42	46	742	41-50,741-750	560			2101	4407			0		0	0	0	0	0	0	0
43	220	735	211-220,731-740	2021	4443				1334		0		0	0	0	0	0	0	0
44	614	778	611-620,771-780	4325	4325	4325	4325	4325	3273	4325	4325		1	1	1	1	0	1	1
45	439	514	431-440,511-520	3462	3462	3462	3462	3462	628	3462	3462		1	1	1	1	0	1	1
46	274	561	271-280,561-570	2451	599	2451	2451	2451	2451	2451	2451		0	1	1	1	1	1	1
47	455	684	451-460,681-690	3588	3112	3588	3588	3588	1721	3588	3588		0	1	1	1	0	1	1
48	400	779	391-400,771-780	3258	3258	3258	3258	3258	1739	3258	3258		1	1	1	1	0	1	1
49	18	337	11-20,331-340	231	231	231	231	231	1870	1114	231		1	1	1	1	0	0	1
50	802	946	801-810,941-950	4874			4347			2327	0		0	0	0	0	0	0	0
51	913	938	911-920,931-940	5016				2548			0		0	0	0	0	0	0	0
52	245	377	241-250,371-380	2213	1192		2213	2213	2004	3539	2213		0	0	1	1	0	0	1
53	715	785	711-720,781-790	4651	4651		3281		3341	349	0		1	0	0	0	0	0	0
54	558	727	551-560,721-730	4077	4077	4077	4077	4077	4077	4077	4077		1	1	1	1	1	1	1
55	552	871	551-560,871-880	4092	4092	4092	4092	4092	4803	377	4092		1	1	1	1	0	0	1
56	258	259	251-260,251-260	26	26	26	26	26	4047	26	26		1	1	1	1	0	1	1
57	56	795	51-60,791-800	659				4950	3680	3481	0		0	0	0	0	0	0	0
58	372	810	371-380,801-810	3140	815		4837			2404	0		0	0	0	0	0	0	0
59	782	921	781-790,921-930	4833	2115	4833	4531	4415	2306		0		0	1	0	0	0	0	0
60	111	547	101-110,541-550	1089		1089	1089	1089	4560	1089	1089		0	1	1	1	0	1	1
61	614	784	611-620,781-790	4326	4326			1314		4326	4326		1	0	0	0	0	1	1
62	52	478	51-60,471-480	627	1245	627	3085	627	3505	5026	627		0	1	0	1	0	0	1
63	4	244	1-10,241-250	124	124				1714	3316	0		1	0	0	0	0	0	0
64	360	476	351-360,471-480	2982	4717		3768			4800	0		0	0	0	0	0	0	0
65	377	994	371-380,991-1000	3159	3159	3159	4408	4535	731		3159		1	1	0	0	0	0	1
66	160	971	151-160,971-980	1562	1713			2831		3116	0		0	0	0	0	0	0	0
67	140	905	131-140,901-910	1386	2569	1386	1386	1386	2153	98	1386		0	1	1	1	0	0	1
68	353	487	351-360,481-490	2983	2441	2983	2983	2983	2983	3432	2983		0	1	1	1	1	0	1
69	672	985	671-680,981-990	4553	4553	4553	4553	4553	439	524	4553		1	1	1	1	0	0	1
70	109	971	101-110,961-970	1131		3717	3699		2313		0		0	0	0	0	0	0	0
71	735	779	731-740,771-780	4703	4703		684	1641			0		1	0	0	0	0	0	0
72	114	510	111-120,501-510	1173	5010	2046			2620	3165	0		0	0	0	0	0	0	0
73	194	894	191-200,891-900	1880	1880	1880	1880	1880	1880	1880	1880		1	1	1	1	1	1	1
74	70	262	61-70,261-270	699	699	699	699	699	699	699	699		1	1	1	1	1	1	1
75	83	241	81-90,241-250	880			1663			1651	0		0	0	0	0	0	0	0
76	16	374	11-20,371-380	235	401	1028		1478			0		0	0	0	0	0	0	0
77	477	716	471-480,711-720	3696	3696	3696	3696	3696	65	3663	3696		1	1	1	1	0	0	1
78	60	950	51-60,941-950	674	674	674	674	674	3580	2766	674		1	1	1	1	0	0	1
79	256	258	251-260,251-260	26	26	26	26	26	475	4131	26		1	1	1	1	0	0	1
80	433	951	431-440,951-960	3506	3506	3506	3506	3506	3506	3448	3506		1	1	1	1	1	0	1
81	327	673	321-330,671-680	2807		796	2807	2807	3211	1028	2807		0	0	1	1	0	0	1
82	337	415	331-340,411-420	2847			150			477	0		0	0	0	0	0	0	0
83	879	967	871-880,961-970	4981	4981	4981	4981	4981	1172	4981	4981		1	1	1	1	0	1	1
84	184	772	181-190,771-780	1788	1788	1788	1788	1788	1788	958	1788		1	1	1	1	1	0	1
85	273	918	271-280,911-920	2486	2486	2486	2486	2486	30	2486	2486		1	1	1	1	0	1	1
86	112	282	111-120,281-290	1151		1151	895	1151	3395	2179	1151		0	1	0	1	0	0	1
87	368	472	361-370,471-480	3045	3650	3045	2459	2459	3045	2459	3045		0	1	0	0	1	0	1
88	194	690	191-200,681-690	1859	1859	1859	1859	1859	1859	1859	1859		1	1	1	1	1	1	1
89	533	811	531-540,811-820	3997	1541	941		3701			0		0	0	0	0	0	0	0
90	30	704	21-30,701-710	365	3488		4669			2326	0		0	0	0	0	0	0	0
91	530	837	521-530,831-840	3953	3953	3953	3953	3953	3953	3953	3953		1	1	1	1	1	1	1
92	201	643	201-210,641-650	1934	3715	1934	2296	1934	1305	271	1934		0	1	0	1	0	0	1
93	154	670	151-160,661-670	1531	1854	1531	817	3761	3739		0		0	1	0	0	0	0	0
94	98	368	91-100,361-370	982	4310	982	982	982	1917	1346	982		0	1	1	1	0	0	1
95	632	900	631-640,891-900	4410	1854	4410	4485	3761	4410		4410		0	1	0	0	1	0	1
96	73	904	71-80,901-910	855	855	855	855	855	4216		855		1	1	1	1	0	0	1
97	792	960	791-800,951-960	4856	1310					1964	0		0	0	0	0	0	0	0
98	798	851	791-800,851-860	4846				651		3387	0		0	0	0	0	0	0	0
99	336	364	331-340,361-370	2842	1513		2842	2842	1682	3901	2842		0	0	1	1	0	0	1
100	496	624	491-500,621-630	3788	3788	3788	3788	3788	826	3788	3788		1	1	1	1	0	1	1
1	281	348	281-290,341-350	2500	3550	2500	2500	2500	2500	2500	2500		0	1	1	1	1	1	1
2	776	812	771-780,811-820	4801	4801	4801	4801	4801	4801	4801	4801		1	1	1	1	1	1	1
3	529	693	521-530,691-700	3939			2625				0		0	0	0	0	0	0	0
4	368	748	361-370,741-750	3072					2572		0		0	0	0	0	0	0	0
5	281	507	281-290,501-510	2516		2516	1669				0		0	1	0	0	0	0	0
6	364	949	361-370,941-950	3092				4088			0		0	0	0	0	0	0	0
7	315	775	311-320,771-780	2750	1806	2750	2750	510	3509	2319	2750		0	1	1	0	0	0	1
8	905	911	901-910,901-910	5006	645	5006	5006	5006	5006	5006	5006		0	1	1	1	1	1	1
9	78	140	71-80,131-140	778				187	2067		0		0	0	0	0	0	0	0
10	948	964	941-950,961-970	5037	5037	5037	5037	5037	5037	5037	5037		1	1	1	1	1	1	1
11	170	985	161-170,981-990	1646	1646	1646	1646	1646	1646	1646	1646		1	1	1	1	1	1	1
12	399	947	391-400,941-950	3275	3275	3275	3275	3275	3275	3275	3275		1	1	1	1	1	1	1
13	848	936	841-850,931-940	4939	3216	4939	4939	4112	5037		4939		0	1	1	0	0	0	1
14	415	650	411-420,641-650	3362						2581	0		0	0	0	0	0	0	0
15	663	809	661-670,801-810	4503	319		4503	4503	604	4656	4503		0	0	1	1	0	0	1
16	182	935	181-190,931-940	1804	1804	1804	1804	1804	1804	1804	1804		1	1	1	1	1	1	1
17	21	266	21-30,261-270	321	2811	321	3997	321	2903		321		0	1	0	1	0	0	1
18	170	444	161-170,441-450	1592						1402	0		0	0	0	0	0	0	0
19	539	579	531-540,571-580	3973	3973		3973	444	931	4800	3973		1	0	1	0	0	0	1
20	99	716	91-100,711-720	1017	1017	1017	1017	1017	1017	1017	1017		1	1	1	1	1	1	1
21	380	927	371-380,921-930	3152		3152	1874	505		224	0		0	1	0	0	0	0	0
22	70	167	61-70,161-170	689	689	689	689	689	689	689	689		1	1	1	1	1	1	1
23	117	159	111-120,151-160	1138	1088	1138	1138	1138	3321	2786	1138		0	1	1	1	0	0	1
24	112	322	111-120,321-330	1155				3699	4692		0		0	0	0	0	0	0	0
25	332	515	331-340,511-520	2857	2857	2857	2857	2857	2857	2857	2857		1	1	1	1	1	1	1
26	93	109	91-100,101-110	956	956	956	956	956	956	956	956		1	1	1	1	1	1	1
27	292	629	291-300,621-630	2589	4325	2589	2589	2589	3107	1041	2589		0	1	1	1	0	0	1
28	744	765	741-750,761-770	4727					689		0		0	0	0	0	0	0	0
29	61	723	51-60,721-730	652		652	744		652	3546	652		0	1	0	0	1	0	1
30	190	966	181-190,961-970	1807		1807	3216	2088			0		0	1	0	0	0	0	0
31	117	682	111-120,681-690	1191	3258		1191	1191	539	3981	1191		0	0	1	1	0	0	1
32	364	681	361-370,681-690	3066		4084	1395				0		0	0	0	0	0	0	0
33	111	815	111-120,811-820	1204	3126	1204	1204	1204	2929	265	1204		0	1	1	1	0	0	1
34	54	705	51-60,701-710	650	650	650	650	650	650	650	650		1	1	1	1	1	1	1
35	684	774	681-690,771-780	4563	4563	2504	4774	4563	4609	1552	4563		1	0	0	1	0	0	1
36	232	412	231-240,411-420	2142	2142	2142	2142	660	300		2142		1	1	1	0	0	0	1
37	6	673	1-10,671-680	167	4077	167	167	167	2736	2892	167		0	1	1	1	0	0	1
38	546	579	541-550,571-580	4018	4018	4018	4018	4018	3249	4018	4018		1	1	1	1	0	1	1
39	266	955	261-270,951-960	2418	2418	76	4599	3256		2418	2418		1	0	0	0	0	1	1
40	53	307	51-60,301-310	610			2098			4131	0		0	0	0	0	0	0	0
41	270	582	261-270,581-590	2381	2381	2381	4546	631	438		2381		1	1	0	0	0	0	1
42	247	729	241-250,721-730	2248	2248	3521	2101	2248	2451	973	2248		1	0	0	1	0	0	1
43	387	990	381-390,981-990	3219		303					0		0	0	0	0	0	0	0
44	552	603	551-560,601-610	4065			4325				0		0	0	0	0	0	0	0
45	418	474	411-420,471-480	3345	1245	3345	3345	3345	510	3572	3345		0	1	1	1	0	0	1
46	523	925	521-530,921-930	3962	124	268	2451	909			0		0	0	0	0	0	0	0
47	670	899	661-670,891-900	4512	4717	4512	4512	4512	4450	1258	4512		0	1	1	1	0	0	1
48	331	666	331-340,661-670	2872	3159			1088			0		0	0	0	0	0	0	0
49	590	656	581-590,651-660	4196	4196	4196	4196	4196	4196	4196	4196		1	1	1	1	1	1	1
50	198	989	191-200,981-990	1889	1889	1889	1889	1889	1889	1889	1889		1	1	1	1	1	1	1
51	10	906	1-10,901-910	190	190	3299				4872	0		1	0	0	0	0	0	0
52	288	740	281-290,731-740	2539			2539	2539	4057	426	2539		0	0	1	1	0	0	1
53	42	209	41-50,201-210	506		3274	3281	506	3641	252	0		0	0	0	1	0	0	0
54	123	585	121-130,581-590	1268	1268	1268	1268	1268	1268	1268	1268		1	1	1	1	1	1	1
55	64	599	61-70,591-600	732	732	732	732	732	732	732	732		1	1	1	1	1	1	1
56	407	547	401-410,541-550	3294	1880				4915		0		0	0	0	0	0	0	0
57	16	503	11-20,501-510	248	699		3110				0		0	0	0	0	0	0	0
58	612	791	611-620,791-800	4372	4372	4372	4372	4372	4372	4372	4372		1	1	1	1	1	1	1
59	27	923	21-30,921-930	387	387	99	387	387	2692	3994	387		1	0	1	1	0	0	1
60	396	977	391-400,971-980	3278	3696	3278	1089		3615		0		0	1	0	0	0	0	0
61	359	506	351-360,501-510	2985	2985	2985	2985	2985	3092		2985		1	1	1	1	0	0	1
62	898	959	891-900,951-960	5001		846			3509	4807	0		0	0	0	0	0	0	0
63	198	678	191-200,671-680	1858			4349			2527	0		0	0	0	0	0	0	0
64	650	765	641-650,761-770	4432	342	4432	4432	3420	1425	822	4432		0	1	1	0	0	0	1
65	180	945	171-180,941-950	1724	2512	1724	1724	1724	3696	375	1724		0	1	1	1	0	0	1
66	495	968	491-500,961-970	3822	3822	3822	3822	3822	3822	3822	3822		1	1	1	1	1	1	1
67	459	841	451-460,831-840	3603	3603		3603	3603	4936	136	3603		1	0	1	1	0	0	1
68	232	237	231-240,231-240	240	240		2983	419		1619	0		1	0	0	0	0	0	0
69	513	596	511-520,591-600	3882	3882	3882	3882	3882	3882	3882	3882		1	1	1	1	1	1	1
70	44	387	41-50,381-390	524	3650	524	524	524	333	4540	524		0	1	1	1	0	0	1
71	181	858	171-180,851-860	1715			684	2022	2902	444	0		0	0	0	0	0	0	0
72	346	825	341-350,821-830	2953	2953	2953	3273	2953	4884	2733	2953		1	1	0	1	0	0	1
73	211	294	201-210,291-300	1899	3488	1899	1899	1899	4017	518	1899		0	1	1	1	0	0	1
74	363	491	361-370,491-500	3047	3047	3047	3047	3047	3047	3047	3047		1	1	1	1	1	1	1
75	294	478	291-300,471-480	2583	2583	2583	2583	2583	2583	2583	2583		1	1	1	1	1	1	1
76	184	612	181-190,611-620	1772	1772	1772	1772	1772	819	1772	1772		1	1	1	1	0	1	1
77	864	907	861-870,901-910	4963	4963	4963	3696	2805	582	1141	4963		1	1	0	0	0	0	1
78	279	724	271-280,721-730	2467	2467	2467	2467	2467	1798	4803	2467		1	1	1	1	0	0	1
79	240	528	231-240,521-530	2153	2153	2153	2153	2153	2153	2153	2153		1	1	1	1	1	1	1
80	334	745	631-640,741-750	4395	4395	4395	4395	4395	4395	4395	4395		1	1	1	1	1	1	1
81	270	616	261-270,611-620	2384	2384	2384	2384	2384	610	2987	2384		1	1	1	1	0	0	1
82	492	556	491-500,551-560	3781	3781	3781	3781	3781	3781	3781	3781		1	1	1	1	1	1	1
83	579	972	571-580,971-980	4187		992					0		0	0	0	0	0	0	0
84	372	885	371-380,881-890	3148	2144	3148	3148	699	2597	1788	3148		0	1	1	0	0	0	1
85	123	308	121-130,301-310	1240		1240	1240	1240	3016		1240		0	1	1	1	0	0	1
86	280	837	271-280,831-840	2478		2478	2478	2478	4316	895	2478		0	1	1	1	0	0	1
87	26	353	21-30,351-360	330	330	330	2459	330	1281	2253	330		1	1	0	1	0	0	1
88	404	488	401-410,481-490	3288	1854		1859	3012			0		0	0	0	0	0	0	0
89	402	872	401-410,871-880	3327	855	3327	3327	3327	1522	3701	3327		0	1	1	1	0	0	1
90	70	792	61-70,791-800	752	752	752	4669	789	4473		752		1	1	0	0	0	0	1
91	369	716	361-370,711-720	3069	1854	1222					0		0	0	0	0	0	0	0
92	199	274	191-200,271-280	1818	4310	3515		2369		3623	0		0	0	0	0	0	0	0
93	39	689	31-40,681-690	459	459	459	459	459	4156	132	459		1	1	1	1	0	0	1
94	286	452	281-290,451-460	2511	3715	2511	2511	2511	2430	1271	2511		0	1	1	1	0	0	1
95	455	929	451-460,921-930	3612	3612	3612	4485	123	3890	1671	3612		1	1	0	0	0	0	1
96	185	280	181-190,271-280	1738	1738	1738	1738	1738	1738	1738	1738		1	1	1	1	1	1	1
97	949	952	941-950,951-960	960	901	960	960		1981	3306	960		0	1	1	0	0	0	1
98	115	973	111-120,971-980	1220	4011	1220	3388	894		4846	0		0	1	0	0	0	0	0
99	735	841	731-740,831-840	4709	3122			4709	293	2842	0		0	0	0	1	0	0	0
100	592	904	591-600,901-910	4261	415	4261	4261	4261	269	3788	4261		0	1	1	1	0	0	1
1	358.5	388	351-360,381-390	2973			348		1452	1777	0		0	0	0	0	0	0	0
2	105	716.5	101-110,711-720	1106	1106	1106	1106	1106	1106	1106	1106		1	1	1	1	1	1	1
3	62	607.5	61-70,601-610	733				2928			0		0	0	0	0	0	0	0
4	393	809	391-400,801-810	3261		3261	3261	3261			3261		0	1	1	1	0	0	1
5	315	721.5	311-320,721-730	2745	1308	2745	2745	2745	3404	2745	2745		0	1	1	1	0	1	1
6	441	468.5	441-450,461-470	3512		3512	3512	3512	3587	3512	3512		0	1	1	1	0	1	1
7	267.5	942	261-270,941-950	2417	4011		2417	2417	2319	1014	2417		0	0	1	1	0	0	1
8	163.5	502.5	161-170,501-510	1598							0		0	0	0	0	0	0	0
9	589	841	581-590,841-850	4215	4215	4215	4215	4215	3246	4215	4215		1	1	1	1	0	1	1
10	547	691.5	541-550,691-700	4030	3640	4030	4030	1213	4997	3948	4030		0	1	1	0	0	0	1
11	359.5	535	351-360,531-540	2988	2988	2988	2988	2988	2210	350	2988		1	1	1	1	0	0	1
12	514.5	519	511-520,511-520	52	3173						0		0	0	0	0	0	0	0
13	520	704.5	511-520,701-710	3893	1610			3893	3271		0		0	0	0	1	0	0	0
14	421.5	994.5	421-430,991-1000	3454	3454	3454	3454	3454	3454	3454	3454		1	1	1	1	1	1	1
15	199.5	388.5	191-200,381-390	1829	1829	1829	1829	1829	1829	1829	1829		1	1	1	1	1	1	1
16	310	429.5	301-310,421-430	2647	3096	4873					0		0	0	0	0	0	0	0
17	269.5	604	261-270,601-610	2383	911	2383	3693	2383	834	3997	2383		0	1	0	1	0	0	1
18	303	807	301-310,801-810	2685	4055	2685	140		1402	2685	2685		0	1	0	0	0	1	1
19	149.5	419.5	141-150,411-420	1422	3101	1422	2083		4800		0		0	1	0	0	0	0	0
20	801.5	956	801-810,951-960	4875	2899					1669	0		0	0	0	0	0	0	0
21	235	996.5	231-240,991-1000	2200		3734	3734		224		0		0	0	0	0	0	0	0
22	32	990.5	31-40,981-990	489	489	489	181	2874			489		1	1	0	0	0	0	1
23	148	514.5	141-150,511-520	1432	1432	1432	1432	1432	1432	1432	1432		1	1	1	1	1	1	1
24	673	867	671-680,861-870	4541	4541	4541	4541	4541	4541	4541	4541		1	1	1	1	1	1	1
25	165	327.5	161-170,321-330	1580	1580	3996	3924	4420	3749	4496	0		1	0	0	0	0	0	0
26	132	271.5	131-140,271-280	1323	1323	1323	1323	1323	3050	1323	1323		1	1	1	1	0	1	1
27	291	797.5	291-300,791-800	2615	2110	2615	415	4127		3194	0		0	1	0	0	0	0	0
28	324.5	338.5	321-330,331-340	2773	2773	2773	3223	2741	3000		2773		1	1	0	0	0	0	1
29	781	819	781-790,811-820	4822	3155	604					0		0	0	0	0	0	0	0
30	189.5	528.5	181-190,521-530	1763	1763		448	1763	3669	3216	1763		1	0	0	1	0	0	1
31	334	904.5	331-340,901-910	2896	724	2896	2896	2896	3981	2896	2896		0	1	1	1	0	1	1
32	523.5	731	521-530,731-740	3943	915	3396					0		0	0	0	0	0	0	0
33	430	880	421-430,871-880	3442	3442	3442	3442	3442	3442	3442	3442		1	1	1	1	1	1	1
34	570.5	645	561-570,641-650	4112	4112	4112	4112	4112	4112	4112	4112		1	1	1	1	1	1	1
35	875	936.5	871-880,931-940	4978	2335	4978	4978	4978	1552	4774	4978		0	1	1	1	0	0	1
36	64.5	362.5	61-70,361-370	709	709	709	709	709	709	709	709		1	1	1	1	1	1	1
37	192	721	191-200,721-730	1863		1863	2946	4557	1863	105	1863		0	1	0	0	1	0	1
38	10	249.5	1-10,241-250	124			124	124	1683		124		0	0	1	1	0	0	1
39	187	789.5	181-190,781-790	1789	1789		1648	1789	664	1789	1789		1	0	0	1	0	1	1
40	118	983.5	111-120,981-990	1221	1221	1221	1221	1221	1221	1221	1221		1	1	1	1	1	1	1
41	933	1000	931-940,991-1000	5035		3178		2459		4546	0		0	0	0	0	0	0	0
42	392.5	596	391-400,591-600	3240		1048					0		0	0	0	0	0	0	0
43	306.5	632	301-310,631-640	2668	2668	2668	2668	2668	2668	2668	2668		1	1	1	1	1	1	1
44	164.5	737	161-170,731-740	1621	1732	1621	1621	1279	1257	4325	1621		0	1	1	0	0	0	1
45	28.5	491.5	21-30,491-500	344		344	344	344	3572	3462	344		0	1	1	1	0	0	1
46	182.5	255	181-190,251-260	1736	206		3467	4310			0		0	0	0	0	0	0	0
47	325.5	502	321-330,501-510	2790	2790	2790	1212	1731	1258	3588	2790		1	1	0	0	0	0	1
48	273.5	877.5	271-280,871-880	2482	614				1755		0		0	0	0	0	0	0	0
49	889	946.5	881-890,941-950	4990	4990					231	0		1	0	0	0	0	0	0
50	453	794.5	451-460,791-800	3599	3599	3599	3599	3599	3766	3599	3599		1	1	1	1	0	1	1
51	308	689.5	301-310,681-690	2673	2673	2673	2673	2673	4872	29	2673		1	1	1	1	0	0	1
52	125.5	604	121-130,601-610	1270		1270			426		0		0	1	0	0	0	0	0
53	473.5	930	471-480,921-930	3717		3717	1760	3717	252		3717		0	1	0	1	0	0	1
54	246.5	578	241-250,571-580	2233	1591	2233	1253	2233		4077	2233		0	1	0	1	0	0	1
55	341	657	341-350,651-660	2936	3110	292	1631			4092	0		0	0	0	0	0	0	0
56	269	275.5	261-270,271-280	2350	2350	2350	2350	1778	4996	26	2350		1	1	1	0	0	0	1
57	230	304.5	221-230,301-310	2055	3320	2055	2055		4752	3110	2055		0	1	1	0	0	0	1
58	64	743	61-70,741-750	747	747	747	747	4851	651	4837	747		1	1	1	0	0	0	1
59	622	961.5	621-630,961-970	4381	3696						0		0	0	0	0	0	0	0
60	67	887	61-70,881-890	761	761	761	761	761	761	761	761		1	1	1	1	1	1	1
61	523.5	617	521-530,611-620	3931	3651		2539	959	4076	4881	0		0	0	0	0	0	0	0
62	158.5	934	151-160,931-940	1558		1558	1558	1558	4807	3085	1558		0	1	1	1	0	0	1
63	521.5	990.5	521-530,981-990	3968				1155	2527	4349	0		0	0	0	0	0	0	0
64	32	629.5	31-40,621-630	453	312	453	3182		453	3768	453		0	1	0	0	1	0	1
65	77	807.5	71-80,801-810	845						4408	0		0	0	0	0	0	0	0
66	195	332	191-200,331-340	1824	1824	1824	143				1824		1	1	0	0	0	0	1
67	285	396	281-290,391-400	2505	2505		1937	3458	136		0		1	0	0	0	0	0	0
68	2	155	1-10,151-160	115	4516			1526	1619	2983	0		0	0	0	0	0	0	0
69	144.5	513.5	141-150,511-520	1432	617	1432	1432	1432	2829	4553	1432		0	1	1	1	0	0	1
70	229.5	842.5	221-230,841-850	2109	3146	2109	2109	2109	1313	3699	2109		0	1	1	1	0	0	1
71	181	897.5	181-190,891-900	1800	1800	1800	1800	1800	444	1800	1800		1	1	1	1	0	1	1
72	427.5	840.5	421-430,831-840	3438		3438	3438	3438	2733	3273	3438		0	1	1	1	0	0	1
73	1.5	945	1-10,941-950	194		194	194	194	518	1880	194		0	1	1	1	0	0	1
74	363.5	833.5	361-370,831-840	3081					3525		0		0	0	0	0	0	0	0
75	153.5	995.5	151-160,991-1000	1564						1663	0		0	0	0	0	0	0	0
76	301	823	301-310,821-830	2687	4522	2687	1970	4832			0		0	1	0	0	0	0	0
77	840	936.5	831-840,931-940	4924	4924	4924	4924	4924	4924	4924	4924		1	1	1	1	1	1	1
78	163	803.5	161-170,801-810	1628	1628	1628	1628	1628	1628	1628	1628		1	1	1	1	1	1	1
79	473.5	971.5	471-480,971-980	3722			2182	433	2799	26	0		0	0	0	0	0	0	0
80	162.5	736	161-170,731-740	1621	1621	1621	1621	1621	1621	1621	1621		1	1	1	1	1	1	1
81	144	293.5	141-150,291-300	1410	1410	1410	1410	1410	1410	1410	1410		1	1	1	1	1	1	1
82	409.5	556.5	401-410,551-560	3295		488			489		0		0	0	0	0	0	0	0
83	237.5	468	231-240,461-470	2147	2147	2147	2147	2147	4981	4981	2147		1	1	1	1	0	0	1
84	202	674.5	201-210,671-680	1937	789	1937	1937	1724		1788	1937		0	1	1	0	0	0	1
85	170.5	505.5	171-180,501-510	1680	1680	1680	1537			2486	1680		1	1	0	0	0	0	1
86	540.5	727.5	531-540,721-730	3988	3988	3217	3988	3387	895	895	3988		1	0	1	0	0	0	1
87	749.5	918.5	741-750,911-920	4742	4742	4742	4742	4742	2253	2459	4742		1	1	1	1	0	0	1
88	510	703.5	501-510,701-710	3845	3845		2383	3845	2772	1859	3845		1	0	0	1	0	0	1
89	55.5	993	51-60,991-1000	679					3701		0		0	0	0	0	0	0	0
90	340.5	580	341-350,571-580	2928		2928	3618			4669	0		0	1	0	0	0	0	0
91	43	431.5	41-50,431-440	529	4687	529	529	529	2765	3953	529		0	1	1	1	0	0	1
92	659	692	651-660,691-700	4459	4459	4459	4459	4459	3623	2296	4459		1	1	1	1	0	0	1
93	14.5	327.5	11-20,321-330	230			4085				0		0	0	0	0	0	0	0
94	58	224.5	51-60,221-230	602		602	602	602	1271	982	602		0	1	1	1	0	0	1
95	518	658.5	511-520,651-660	3888	1412			4591			0		0	0	0	0	0	0	0
96	227	763	221-230,761-770	2101	2101	2101	2101	2101	2101	2101	2101		1	1	1	1	1	1	1
97	170.5	234.5	171-180,231-240	1653	3154	1653	1653	1653	3306	3418	1653		0	1	1	1	0	0	1
98	864.5	937.5	861-870,931-940	4966	4783	4966	4966	4966	4846	3388	4966		0	1	1	1	0	0	1
99	858.5	934	851-860,931-940	4953		4953	4953	4953	2842	2842	4953		0	1	1	1	0	0	1
100	404.5	739	401-410,731-740	3313		3313	3313	3588	3788	3313	3313		0	1	1	0	0	1	1
												POWERS	419	628	530	549	186	293	687
