# Supplementary material for: Aggregation of experts: an application in the field of “interactomics” (detection of interactions on the basis of genomic data)
Source: BMC Bioinformatics. 2018 Nov 21;19:445. doi: 10.1186/s12859-018-2447-0 (PMC6267805; doi:10.1186/s12859-018-2447-0)
Supplement: Supplementary file 3 — List of the significantly interacting SNP in the WTCCC RA data for the results found by every method. (XLSX 164 kb) [file 12859_2018_2447_MOESM3_ESM.xlsx]

## Sheet: table 4
MDR	BOOST	AES	MSH	KNN-MDR
rs9836309,rs735728	rs16851861,rs10494509	rs11188825,rs4754156	rs7572685,rs11614574	rs9836309,rs735728
rs2283902,rs5994993	rs2283902,rs5994993	rs4754156,rs564220	rs343681,rs9704625	rs338047,rs1941575
rs338047,rs1941575	rs9836309,rs735728	rs10504900,rs11188825	rs12615124,rs10445484	rs4077806,rs1513331
rs4077806,rs1513331	rs9564273,rs9571643	rs10504900,rs564220	rs2871387,rs6874465	rs7722305,rs2382297
rs7722305,rs2382297	rs2118749,rs12639224	rs11188825,rs564220	rs2191043,rs688816	rs2382297,rs1941575
rs2382297,rs1941575	rs17815322,rs9833966	rs10491814,rs7088631	rs9476574,rs11255988	rs338047,rs6464708
rs338047,rs6464708	rs10926254,rs6695843	rs12209624,rs7088631	rs4368640,rs1890063	rs338047,rs2073643
rs338047,rs2073643	rs10761733,rs9299479	rs6458635,rs7088631	rs6924706,rs2069119	rs2073643,rs2382297
rs2073643,rs2382297	rs7956194,rs11611074	rs4450934,rs7088631	rs7575389,rs8181559	rs12641400,rs338047
rs12641400,rs338047	rs9514897,rs4773094	rs10813049,rs7088631	rs2191043,rs6068438	rs338047,rs4729973
rs338047,rs4729973	rs11122588,rs629436	rs12209624,rs10491814	rs7172832,rs906428	rs338047,rs9478561
rs338047,rs9478561	rs6464942,rs1635807	rs10494042,rs11682188	rs1879836,rs4733352	rs4077806,rs4729973
rs4077806,rs4729973	rs17281652,rs10906980	rs11682188,rs4754156	rs1535916,rs13111270	rs338047,rs7722305
rs6839504,rs11224046	rs10798463,rs10494509	rs11682188,rs12681039	rs1161812,rs12344562	rs338047,rs1621960
rs9325132,rs2382297	rs6779916,rs6550581	rs11682188,rs7390913	rs13032261,rs906428	rs4729973,rs2382297
rs338047,rs9325132	rs1591217,rs4658626	rs11682188,rs7722305	rs4075678,rs10769264	rs338047,rs11553287
rs11835325,rs1941575	rs1030961,rs17162406	rs10494042,rs4754156	rs1458061,rs7148568	rs4077806,rs8094633
rs338047,rs7722305	rs480357,rs629436	rs10494042,rs12681039	rs2649150,rs2622765	rs4077806,rs9837492
rs4077806,rs9325132	rs2699158,rs860232	rs1479139,rs2700713	rs17712300,rs12718695	rs4705778,rs12600450
rs338047,rs1621960	rs11699639,rs1358766	rs1479139,rs10450336	rs587612,rs4075678	rs6464708,rs2382297
rs4729973,rs2382297	rs12961223,rs2927768	rs1479139,rs7088631	rs16850155,rs7722305	rs338047,rs4705778
rs12642390,rs6839504	rs9839755,rs12489250	rs2700713,rs10450336	rs16843824,rs891578	rs4077806,rs12611043
rs338047,rs11553287	rs1493664,rs7111070	rs4450934,rs11553287	rs2733016,rs11657054	rs1513331,rs12600450
rs4077806,rs8094633	rs6929344,rs9503618	rs4450934,rs1915977	rs4726719,rs9603201	rs4077806,rs1868504
rs6464708,rs11835325	rs1436093,rs1232298	rs4450934,rs4754156	rs13389846,rs2830009	rs338047,rs7256224
rs4077806,rs9837492	rs11917711,rs1797622	rs4450934,rs10504900	rs4515642,rs2032476	rs4729973,rs12600450
rs4705778,rs12600450	rs4244131,rs11102972	rs1173201,rs7088631	rs7444389,rs1879836	rs7426466,rs1941575
rs6464708,rs2382297	rs531241,rs6879915	rs11972083,rs7088631	rs1797622,rs12344562	rs13032261,rs906428
rs338047,rs4705778	rs4073109,rs13070431	rs12712633,rs13120921	rs645406,rs2186324	rs4077806,rs1941575
rs4077806,rs12611043	rs878249,rs6114758	rs12712633,rs10224094	rs4507662,rs1982292	rs2382297,rs12611043
rs1513331,rs12600450	rs1613285,rs11770453	rs12712633,rs11972083	rs10196361,rs1909158	rs338047,rs2953951
rs4077806,rs1868504	rs532470,rs1215001	rs13120921,rs10224094	rs4134403,rs11672077	rs338047,rs1609930
rs338047,rs7256224	rs13091889,rs13082189	rs13120921,rs11972083	rs12995380,rs11663647	rs2043449,rs12600450
rs4077806,rs6839504	rs8094382,rs2111298	rs10224094,rs11972083	rs1535916,rs4331703	rs4077806,rs2382297
rs4077806,rs11224046	rs2162266,rs12592645	rs12107078,rs7920123	rs7676018,rs1215001	rs12600450,rs1941575
rs2073643,rs11835325	rs4724514,rs17662118	rs9325132,rs7920123	rs12995380,rs303950	rs338047,rs1565206
rs4729973,rs12600450	rs1906012,rs10181110	rs7920123,rs3014208	rs1418784,rs1422232	rs4077806,rs7256224
rs7426466,rs1941575	rs12996815,rs2466565	rs12332238,rs7920123	rs11991406,rs2825161	rs12641400,rs12611043
rs7426466,rs12642390	rs212716,rs12209624	rs7920123,rs17677616	rs11755812,rs11865210	rs7426466,rs1513331
rs4077806,rs1941575	rs11180010,rs12978434	rs1944865,rs254775	rs9790091,rs4515642	rs12641400,rs11553287
rs7426466,rs9325132	rs1009555,rs1021102	rs7898701,rs1944865	rs2662653,rs1215001	rs12642390,rs12600450
rs2382297,rs12611043	rs2043449,rs1489032	rs338047,rs7898701	rs11257461,rs8037474	rs4077806,rs7722305
rs338047,rs2953951	rs1459280,rs4719931	rs11937285,rs7898701	rs4075678,rs11219709	rs4077806,rs4402759
rs338047,rs1609930	rs248132,rs1471932	rs7898701,rs4754156	rs9837492,rs7180475	rs13015149,rs338047
rs2043449,rs12600450	rs9368431,rs6902074	rs11937285,rs338047	rs12692574,rs7984995	rs7722305,rs7088631
rs4077806,rs2382297	rs2083111,rs1471932	rs338047,rs4754156	rs7426466,rs12265555	rs7426466,rs6464708
rs12600450,rs1941575	rs6728206,rs2974856	rs11937285,rs4754156	rs16853843,rs6102826	rs4077806,rs10425651
rs12641400,rs6839504	rs9871645,rs3857450	rs32448,rs175897	rs1373640,rs2382297	rs4077806,rs11553287
rs338047,rs1565206	rs10899315,rs2440837	rs32448,rs4507662	rs7407817,rs8091792	rs12641400,rs2382297
rs4077806,rs7256224	rs968682,rs13446538	rs6868282,rs32448	rs12141837,rs2078266	rs7722305,rs2154436
rs12641400,rs12611043	rs10928161,rs4234200	rs1458977,rs32448	rs11158752,rs4302033	rs7426466,rs2382297
rs6839504,rs12611043	rs9790091,rs12978434	rs6723635,rs32448	rs12747311,rs6079049	rs7426466,rs338047
rs7426466,rs1513331	rs822793,rs175897	rs4507662,rs175897	rs7627410,rs10904630	rs12233352,rs1573767
rs6839504,rs9325132	rs853277,rs6922679	rs6868282,rs175897	rs6576966,rs11819184	rs1868504,rs6464708
rs2382297,rs1621960	rs13203681,rs11250862	rs12209624,rs1458931	rs17209584,rs6592794	rs12641400,rs1173201
rs6464708,rs7088631	rs4234200,rs2542662	rs1609930,rs1458931	rs12126372,rs7728286	rs13100720,rs4729973
rs2043449,rs1941575	rs1014979,rs774409	rs12233352,rs1573767	rs9833966,rs7625496	rs1513331,rs13100720
rs6839504,rs4729973	rs4134403,rs2318146	rs12209624,rs7920123	rs12126727,rs17307318	rs11250862,rs1941575
rs12600450,rs12611043	rs4719931,rs560733	rs7920123,rs1609930	rs1116875,rs2427000	rs12641400,rs7088631
rs6464708,rs11250862	rs9548643,rs9576952	rs7672988,rs7920123	rs2046395,rs4075678	rs4077806,rs17209584
rs12641400,rs11553287	rs13002674,rs361877	rs12209624,rs1609930	rs13025539,rs11002813	rs4077806,rs338047
rs12642390,rs12600450	rs13002674,rs2382297	rs13088269,rs17596711	rs4972488,rs6922679	rs338047,rs10425651
rs4077806,rs7722305	rs4666090,rs13194505	rs17596711,rs4754156	rs7674604,rs13208143	rs4077806,rs4705778
rs1868504,rs6839504	rs16853864,rs8019227	rs7845988,rs4145048	rs4237662,rs9594289	rs1565206,rs12600450
rs4077806,rs4402759	rs2382297,rs4429263	rs17551974,rs4145048	rs531241,rs17084316	rs4729973,rs7088631
rs7426466,rs6839504	rs3797606,rs13239447	rs12241316,rs10500624	rs3213739,rs1673067	rs2620454,rs2382297
rs13015149,rs338047	rs8030943,rs6051716	rs286555,rs3884190	rs4658095,rs10864166	rs7426466,rs17209584
rs11224046,rs12600450	rs10504900,rs1610237	rs17047630,rs1233454	rs10782747,rs12995380	rs338047,rs12611043
rs6839504,rs4705778	rs13002674,rs16945485	rs10772093,rs1233454	rs10746120,rs2719795	rs1513331,rs2382297
rs7722305,rs7088631	rs7527496,rs2761988	rs11116992,rs1233454	rs9881624,rs243800	rs1868504,rs1173201
rs7426466,rs6464708	rs7438860,rs980292	rs338047,rs1233454	rs12152479,rs6870264	rs7747393,rs9285397
rs4077806,rs10425651	rs6986064,rs2069119	rs1609930,rs1233454	rs7180475,rs6125226	rs7722305,rs1982292
rs4077806,rs11553287	rs9398060,rs17111543	rs17047630,rs10772093	rs16858419,rs212716	rs4077806,rs1609930
rs11835325,rs1621960	rs11212409,rs7979654	rs17047630,rs11116992	rs9997275,rs869781	rs4077806,rs3908728
rs2382297,rs1609930	rs4366310,rs11225091	rs13032261,rs906428	rs12615803,rs12600450	rs4077806,rs12641400
rs2382297,rs17677616	rs3797606,rs9445591	rs17047630,rs1609930	rs11209792,rs4515642	rs4077806,rs9369273
rs7426466,rs12611043	rs234917,rs7118097	rs10772093,rs11116992	rs713177,rs12349820	rs1513331,rs338047
rs9325132,rs7088631	rs4979257,rs690534	rs338047,rs10772093	rs17013594,rs7894555	rs1513331,rs2154436
rs12641400,rs12600450	rs6913182,rs458920	rs1609930,rs10772093	rs10833472,rs7943171	rs7722305,rs17034662
rs6464708,rs9806165	rs13117238,rs173473	rs338047,rs11116992	rs7914393,rs8010629	rs2620454,rs12600450
rs6839504,rs7722305	rs7767339,rs11052197	rs1609930,rs11116992	rs2069119,rs6416579	rs4077806,rs7088631
rs6839504,rs8094633	rs2793845,rs4719931	rs338047,rs1609930	rs12741191,rs937052	rs4077806,rs2109749
rs7722305,rs12600450	rs17435011,rs11185041	rs12656179,rs1458931	rs9343335,rs2971576	rs1173201,rs12600450
rs4077806,rs2073643	rs11252939,rs678304	rs12656179,rs7920123	rs1459280,rs12922187	rs7718566,rs2382297
rs1868504,rs7088631	rs12718695,rs1569247	rs11156534,rs11604487	rs3828431,rs132470	rs17209584,rs2382297
rs12642390,rs12641400	rs10832034,rs11601711	rs11156534,rs1965318	rs1356661,rs1915977	rs1868504,rs9369273
rs4077806,rs12642390	rs478347,rs10848409	rs10494042,rs10055446	rs17043167,rs704976	rs12642390,rs7722305
rs9325132,rs1004622	rs7018189,rs1596133	rs1915977,rs9581697	rs3768403,rs6993234	rs6857752,rs11553287
rs12641400,rs2382297	rs11615475,rs10771313	rs2694781,rs9581697	rs17798664,rs5999081	rs7172832,rs906428
rs7722305,rs2154436	rs17542003,rs7745186	rs7172832,rs906428	rs17510261,rs1864315	rs1513331,rs7088631
rs7722305,rs9806165	rs7959761,rs10771313	rs17596711,rs564220	rs1460665,rs4747983	rs7088631,rs1941575
rs7426466,rs2382297	rs1465914,rs3134211	rs2139567,rs12332238	rs9482661,rs7180475	rs17436698,rs2193579
rs7426466,rs338047	rs2099269,rs606236	rs4450934,rs12332238	rs13091889,rs2173146	rs12641400,rs2620454
rs12641400,rs7088631	rs11073574,rs12593706	rs10920843,rs12332238	rs7547000,rs2968098	rs2620454,rs7088631
rs4077806,rs17209584	rs11651406,rs1550186	rs10816444,rs11553287	rs16823817,rs990151	rs1173201,rs4705778
rs1513331,rs6839504	rs10495293,rs11122588	rs11604487,rs11553287	rs7221773,rs6000353	rs2953951,rs12600450
rs4077806,rs338047	rs4756078,rs7130331	rs2249847,rs963546	rs9448004,rs9444824	rs12750776,rs12600450
rs6839504,rs338047	rs7336596,rs9573423	rs2139567,rs17596711	rs731354,rs2069119	rs4077806,rs9361947
rs338047,rs10425651	rs4073109,rs1353216	rs12854728,rs4141626	rs11120234,rs6929344	rs4077806,rs2154436
rs12034493,rs338047	rs2699158,rs4648185	rs13120921,rs1354334	rs10861940,rs8094633	rs2953951,rs2382297
rs6839504,rs2620454	rs16826955,rs7584134	rs2062164,rs323475	rs942766,rs11112788	rs1173201,rs7088631
rs4077806,rs4705778	rs7635553,rs1568601	rs1923405,rs2062164	rs1014979,rs13328922	rs4077806,rs6857752
rs1565206,rs12600450	rs1773691,rs2839671	rs1436871,rs2062164	rs11726569,rs2313132	rs338047,rs9361947
rs4729973,rs7088631	rs10181110,rs2675098	rs2062164,rs11553287	rs10494042,rs12708986	rs338047,rs2154436
rs2620454,rs2382297	rs12210700,rs1408296	rs6556217,rs2062164	rs13389846,rs9833966	rs12642390,rs338047
rs7426466,rs17209584	rs11219709,rs10893502	rs1923405,rs323475	rs2789424,rs9833966	rs338047,rs2193579
rs338047,rs12611043	rs2267161,rs733907	rs1436871,rs323475	rs2347245,rs4805334	rs2043449,rs1513331
rs6839504,rs1173201	rs16922295,rs361877	rs323475,rs11553287	rs9478561,rs6112264	rs1868504,rs4729973
rs4077806,rs3908728	rs17111543,rs11111302	rs6556217,rs323475	rs10848409,rs8010629	rs6857752,rs1173201
rs4077806,rs12641400	rs4803254,rs10420992	rs1436871,rs1923405	rs4729973,rs7088631	rs12642390,rs2073643
rs6839504,rs1941575	rs9516517,rs1333798	rs1923405,rs11553287	rs13025877,rs17022431	rs13100720,rs12641400
rs4077806,rs9369273	rs4664781,rs1608037	rs6556217,rs1923405	rs6730515,rs695017	rs10004195,rs2154436
rs1513331,rs338047	rs7635553,rs486122	rs1436871,rs11553287	rs11718605,rs9356715	rs1609930,rs2154436
rs1513331,rs2154436	rs17815322,rs9790091	rs6556217,rs1436871	rs11139777,rs733907	rs2421844,rs12641400
rs7722305,rs17034662	rs9380116,rs210919	rs6556217,rs11553287	rs7718457,rs805272	rs1868504,rs338047
rs266413,rs2382297	rs243800,rs1471932	rs7854663,rs2971576	rs1486957,rs6112264	rs6464708,rs11553287
rs7088631,rs12611043	rs12649050,rs10759843	rs7130331,rs2109749	rs16843824,rs629116	rs1513331,rs11553287
rs1513331,rs4705778	rs7959761,rs11615475	rs7130331,rs3117996	rs10268547,rs6592794	rs1594756,rs17034662
rs9325132,rs8094633	rs11111302,rs175897	rs7130331,rs4774461	rs9360386,rs4142053	rs2421844,rs11553287
rs10004195,rs6839504	rs12649050,rs12656115	rs11156534,rs7130331	rs288865,rs6478278	rs1513331,rs6464708
rs6839504,rs9361947	rs12437535,rs2542662	rs7130331,rs1941575	rs3134211,rs12349999	rs12641400,rs6857752
rs4077806,rs11252939	rs13275096,rs11136001	rs3117996,rs2109749	rs12233352,rs1573767	rs12642390,rs6464708
rs338047,rs8094633	rs11890626,rs473504	rs2109749,rs4774461	rs12126372,rs10201792	rs7426466,rs2154436
rs338047,rs11252939	rs2781662,rs12209552	rs11156534,rs2109749	rs12472660,rs10848409	rs1594756,rs7088631
rs338047,rs7718566	rs12649050,rs6112264	rs2109749,rs1941575	rs9836309,rs735728	rs16850155,rs8094633
rs7426466,rs12600450	rs4234200,rs13194505	rs3117996,rs4774461	rs12207850,rs6112264	rs6857752,rs2154436
rs16850155,rs12641400	rs17111543,rs2974856	rs11156534,rs3117996	rs7575389,rs11819184	rs2620454,rs2154436
rs9325132,rs2154436	rs10144609,rs17123319	rs3117996,rs1941575	rs1822979,rs6112264	rs7722305,rs11250862
rs9325132,rs11553287	rs12649050,rs9806165	rs11156534,rs4774461	rs4429263,rs8122476	rs4077806,rs10861940
rs2382297,rs11224046	rs2110959,rs2699783	rs4774461,rs1941575	rs1489032,rs6112264	rs9361947,rs7088631
rs1513331,rs7722305	rs4379124,rs6837406	rs11156534,rs1941575	rs11160429,rs12461967	rs2043449,rs1982292
rs7172832,rs906428	rs938985,rs11854494	rs2528835,rs11188825	rs6728206,rs10022120	rs12750776,rs1941575
rs1513331,rs1982292	rs1356661,rs175897	rs2528835,rs12003548	rs3828431,rs12641400	rs12641400,rs17034662
rs1982292,rs1941575	rs6795849,rs11718647	rs2528835,rs4754156	rs6913182,rs7313949	rs4077806,rs17034662
rs7426466,rs2073643	rs1739779,rs596047	rs2528835,rs12241316	rs3776511,rs7728286	rs9478561,rs2382297
rs1173201,rs4729973	rs6476220,rs13291351	rs2528835,rs10813049	rs6562808,rs50872	rs1594756,rs2382297
rs1173201,rs6464708	rs2313132,rs10899315	rs4682433,rs9285017	rs12493613,rs6112264	rs16850155,rs1173201
rs7426466,rs4729973	rs2313132,rs4145048	rs17436698,rs4682433	rs1535916,rs701339	rs13100720,rs9369273
rs4705778,rs11224046	rs1527967,rs13018603	rs4682433,rs4754156	rs4972488,rs10508227	rs17034662,rs2154436
rs6464708,rs6112264	rs7914808,rs7099126	rs4682433,rs6951223	rs1927155,rs11225091	rs4705778,rs17034662
rs4077806,rs2193579	rs12649050,rs175897	rs11120234,rs4682433	rs1173201,rs1004622	rs1591217,rs4658626
rs2620454,rs12600450	rs2345209,rs648209	rs17436698,rs9285017	rs11132449,rs11225091	rs2382297,rs12265555
rs13117238,rs4705778	rs12196302,rs6918072	rs9285017,rs4754156	rs248132,rs9806165	rs2043449,rs4729973
rs4077806,rs7088631	rs16991918,rs5750154	rs9285017,rs6951223	rs2789424,rs10461000	rs1173201,rs9361947
rs4077806,rs2109749	rs9438620,rs17185157	rs11120234,rs9285017	rs10179177,rs17677616	rs13100720,rs7722305
rs1173201,rs12600450	rs10899315,rs17003998	rs17436698,rs4754156	rs1173201,rs9325132	rs1471932,rs12600450
rs1356661,rs13117238	rs4145048,rs17003998	rs17436698,rs6951223	rs338047,rs6464708	rs7088631,rs2154436
rs7718566,rs2382297	rs11120462,rs950614	rs11120234,rs17436698	rs478250,rs11160429	rs6857752,rs1941575
rs17209584,rs2382297	rs4921659,rs10096561	rs7870619,rs8008236	rs1879836,rs998488	rs12209624,rs6464708
rs6839504,rs7088631	rs7609665,rs1403050	rs7870619,rs12241316	rs12332238,rs9459583	rs12600450,rs8094633
rs1868504,rs9369273	rs9823159,rs1507433	rs7870619,rs4754156	rs13008638,rs4463844	rs4705778,rs2953201
rs7088631,rs1941575	rs17111543,rs10833766	rs6595339,rs6986064	rs1884367,rs2062164	rs2382297,rs10861940
rs17436698,rs2193579	rs9871645,rs11762975	rs17281652,rs10906980	rs6795666,rs1797622	rs16850155,rs7722305
rs9806165,rs12600450	rs10835704,rs11698176	rs6986064,rs1458931	rs12121966,rs10027074	rs13100720,rs2154436
rs6437639,rs12600450	rs7719051,rs17003998	rs6986064,rs1163816	rs2078266,rs3210942	rs1513331,rs8094633
rs12034493,rs11835325	rs472270,rs175897	rs6986064,rs1659300	rs1513331,rs7176816	rs7088631,rs10425651
rs4077806,rs9361947	rs4134403,rs2643241	rs2292820,rs6595339	rs9356715,rs7767339	rs2421844,rs8094633
rs16850155,rs6839504	rs2793845,rs2833758	rs6595339,rs1163816	rs12750776,rs10189353	rs1173201,rs2620454
rs4077806,rs2154436	rs2318146,rs132470	rs6595339,rs1659300	rs17837871,rs8087580	rs4402759,rs338047
rs7426466,rs7722305	rs3797606,rs11159854	rs2292820,rs1458931	rs12747311,rs9833966	rs9361947,rs11553287
rs6839504,rs7256224	rs2237722,rs6993531	rs2292820,rs1163816	rs16850155,rs12590469	rs7088631,rs11553287
rs338047,rs2953201	rs705727,rs6810424	rs2292820,rs1659300	rs7737344,rs12922187	rs12642390,rs11553287
rs1173201,rs9478561	rs16922295,rs7979654	rs1163816,rs1458931	rs8087580,rs11699639	rs17436698,rs2382297
rs1513331,rs17034662	rs17695548,rs1474921	rs1659300,rs1458931	rs10802958,rs1868504	rs4077806,rs1621960
rs1868504,rs12600450	rs6922679,rs3134531	rs1163816,rs1659300	rs12136469,rs12692574	rs2620454,rs12611043
rs13032261,rs906428	rs2643241,rs11212409	rs9325132,rs1039966	rs11787033,rs4353435	rs13100720,rs12600450
rs11224046,rs876720	rs17034662,rs12978434	rs6595339,rs1039966	rs2620454,rs2400985	rs12642390,rs2620454
rs2043449,rs12641400	rs7596408,rs17382362	rs1039966,rs4805334	rs1762826,rs1594756	rs4077806,rs2666802
rs2953951,rs2382297	rs10027074,rs10269891	rs903687,rs1039966	rs9987568,rs651083	rs1513331,rs4965761
rs1173201,rs7088631	rs1992046,rs175897	rs1039966,rs9513105	rs1879836,rs937052	rs11718605,rs338047
rs12641400,rs11224046	rs1870459,rs7407817	rs6595339,rs9325132	rs4077806,rs2154436	rs2043449,rs338047
rs6857752,rs1173201	rs705727,rs243800	rs9325132,rs4805334	rs4575084,rs4237662	rs4729973,rs17034662
rs338047,rs1856857	rs12495159,rs7500467	rs903687,rs9325132	rs12215726,rs4810665	rs13100720,rs7088631
rs1609930,rs11553287	rs12233352,rs1573767	rs9325132,rs6863955	rs1449102,rs6112264	rs6857752,rs7088631
rs11553287,rs1941575	rs704976,rs2974856	rs891578,rs4075678	rs7624015,rs11139777	rs13015149,rs4077806
rs7426466,rs4705778	rs4666090,rs1489032	rs891578,rs9325132	rs6857752,rs9361947	rs6464708,rs3908728
rs1609930,rs2154436	rs2484485,rs8026614	rs9325132,rs4075678	rs12600385,rs17742463	rs13100720,rs1173201
rs1513331,rs11553287	rs4648185,rs1863870	rs1982292,rs10759843	rs2452578,rs12344562	rs338047,rs7088631
rs1594756,rs17034662	rs2052555,rs1654350	rs369998,rs1982292	rs17383309,rs2542662	rs10789739,rs12600450
rs17677616,rs2154436	rs6829783,rs682223	rs1982292,rs11258311	rs13166070,rs2226946	rs1982292,rs2953201
rs12649050,rs9325132	rs2382297,rs690534	rs1982292,rs2055855	rs338047,rs9325132	rs7426466,rs11252939
rs2421844,rs11553287	rs7935720,rs17003998	rs1982292,rs6127984	rs9478561,rs11611074	rs11553287,rs2154436
rs7438860,rs1941575	rs6437639,rs280816	rs1123392,rs4496900	rs11203354,rs853277	rs7598838,rs1173201
rs10004195,rs2382297	rs11756727,rs175897	rs1856857,rs1698467	rs2339751,rs2971576	rs1868504,rs13100720
rs12642390,rs2382297	rs839589,rs13133611	rs9314067,rs1856857	rs1762826,rs7627410	rs17436698,rs12600450
rs12641400,rs9361947	rs12215726,rs11068445	rs9848134,rs1856857	rs531241,rs7081609	rs1173201,rs10268547
rs1868504,rs2154436	rs13117238,rs454006	rs1856857,rs4496900	rs1797622,rs4594149	rs1356661,rs2382297
rs17436698,rs1173201	rs7403704,rs1124850	rs9314067,rs1698467	rs7088631,rs11553287	rs1982292,rs2382297
rs1513331,rs6464708	rs839589,rs7672421	rs9848134,rs1698467	rs1554108,rs1553865	rs1173201,rs10425651
rs12641400,rs6857752	rs6550015,rs17382362	rs4496900,rs1698467	rs1535916,rs7159743	rs7426466,rs7718566
rs2421844,rs11224046	rs10759843,rs17382362	rs9848134,rs9314067	rs1591217,rs4658626	rs338047,rs10268547
rs1609930,rs17034662	rs12656115,rs13218278	rs9314067,rs4496900	rs12141837,rs10046109	rs1868504,rs10268547
rs7722305,rs12209624	rs4234200,rs203316	rs9848134,rs4496900	rs6731964,rs12505338	rs338047,rs8087580
rs6839504,rs17677616	rs12472660,rs6917351	rs7783337,rs12318836	rs286555,rs287618	rs17034662,rs10425651
rs12750776,rs338047	rs11250862,rs12961223	rs4402759,rs12318836	rs13415994,rs1890489	rs9369273,rs11553287
rs4705778,rs17677616	rs6662109,rs3797606	rs11682188,rs12318836	rs17837871,rs7176816	rs1356661,rs338047
rs4729973,rs1471932	rs1001432,rs16922295	rs11018269,rs12318836	rs7426466,rs8087580	rs12641400,rs1004622
rs6839504,rs876720	rs7684374,rs8070321	rs6795666,rs12318836	rs1700764,rs2400985	rs7426466,rs12265555
rs9478561,rs12600450	rs12615803,rs17084316	rs4402759,rs7783337	rs4575084,rs1350060	rs7088631,rs10861940
rs1868504,rs7722305	rs1459280,rs2382297	rs11682188,rs7783337	rs851008,rs1599512	rs9309739,rs338047
rs4729973,rs2154436	rs12649050,rs7936391	rs7783337,rs11018269	rs11164647,rs4763196	rs11553287,rs8094633
rs1609930,rs11224046	rs960062,rs9871645	rs6795666,rs7783337	rs17034662,rs8094633	rs338047,rs2587114
rs7718566,rs11835325	rs12523227,rs10425736	rs11682188,rs4402759	rs12702457,rs12880542	rs13152840,rs2382297
rs12642390,rs6464708	rs9402812,rs2186324	rs4402759,rs11018269	rs12489250,rs6102826	rs7598838,rs2193579
rs7426466,rs2154436	rs7676018,rs2974856	rs4402759,rs6795666	rs13427182,rs11080397	rs2953951,rs11250862
rs1594756,rs7088631	rs11056448,rs8030943	rs11682188,rs11018269	rs10802958,rs2666802	rs10004195,rs17034662
rs7426466,rs7088631	rs11208512,rs11176749	rs11682188,rs6795666	rs1992046,rs195993	rs9369273,rs2382297
rs4965761,rs1941575	rs2313132,rs11111302	rs6795666,rs11018269	rs13427182,rs6023608	rs1173201,rs1609930
rs4077806,rs12600450	rs1390596,rs11111302	rs17610130,rs9989503	rs819338,rs2666802	rs6464708,rs12611043
rs9325132,rs10268547	rs3913668,rs1013674	rs17610130,rs17440433	rs16850155,rs2400985	rs10861940,rs2154436
rs16850155,rs8094633	rs16922295,rs2799751	rs17610130,rs338047	rs6891076,rs1594756	rs6857752,rs1594756
rs6857752,rs2154436	rs17473217,rs280816	rs17610130,rs1461008	rs6447998,rs4805334	rs4729973,rs2193579
rs12641400,rs2109749	rs6663613,rs33953	rs17610130,rs7765798	rs338047,rs11819184	rs10268547,rs2154436
rs8094633,rs1941575	rs12996815,rs4567127	rs17440433,rs9989503	rs11762975,rs175897	rs13015149,rs2154436
rs7722305,rs12611043	rs16901851,rs1939585	rs338047,rs9989503	rs9816234,rs4705778	rs7426466,rs16850155
rs2421844,rs4729973	rs9594289,rs203316	rs9989503,rs1461008	rs7570820,rs1822915	rs12642390,rs1609930
rs12641400,rs6464708	rs3851317,rs3797606	rs7765798,rs9989503	rs1947128,rs481401	rs10004195,rs8094633
rs4077806,rs10861940	rs6475174,rs4977550	rs338047,rs17440433	rs12143671,rs17436698	rs4965761,rs2154436
rs4077806,rs17677616	rs1915977,rs12854728	rs17440433,rs1461008	rs7666279,rs4463844	rs9837492,rs6857752
rs17034662,rs1941575	rs1873520,rs4594149	rs1965318,rs4774461	rs4507662,rs195993	rs1513331,rs12265555
rs13117238,rs11224046	rs2793845,rs1870459	rs2305814,rs4774461	rs9790091,rs7769234	rs4077806,rs1004622
rs9806165,rs1941575	rs3857450,rs1992046	rs7789282,rs4774461	rs9881624,rs2382297	rs2043449,rs3908728
rs2043449,rs1982292	rs12615803,rs6880563	rs7767339,rs4774461	rs13270429,rs946288	rs9837492,rs7088631
rs12750776,rs1941575	rs11208512,rs1816657	rs17435011,rs4774461	rs1163440,rs338047	rs13015149,rs7426466
rs12641400,rs17034662	rs1915977,rs8070321	rs2305814,rs1965318	rs7744917,rs586837	rs17436698,rs11553287
rs4077806,rs17034662	rs17436698,rs472270	rs7789282,rs1965318	rs11761820,rs797454	rs1594756,rs8094633
rs7088631,rs11224046	rs234917,rs1604543	rs7767339,rs1965318	rs678304,rs876720	rs4077806,rs13100720
rs4077806,rs13117238	rs6656888,rs1982292	rs17435011,rs1965318	rs6731964,rs9831047	rs13100720,rs6857752
rs338047,rs1392172	rs887469,rs8066156	rs7747393,rs9285397	rs797454,rs6127984	rs1173201,rs1594756
rs16850155,rs10268547	rs10269891,rs17293069	rs2305814,rs7767339	rs17837871,rs1471932	rs1868504,rs1565206
rs16850155,rs2382297	rs10520376,rs175897	rs17435011,rs2305814	rs7426466,rs7975146	rs12750776,rs7088631
rs6839504,rs2880075	rs2953201,rs13306654	rs7767339,rs7789282	rs12233667,rs13221267	rs12750776,rs12611043
rs11835325,rs7256224	rs17443381,rs4302831	rs17435011,rs7789282	rs12692574,rs9369273	rs7426466,rs1594756
rs16850155,rs1173201	rs10864166,rs13306654	rs17435011,rs7767339	rs13100720,rs1173201	rs3908728,rs17034662
rs17034662,rs2154436	rs7641482,rs17443381	rs10101346,rs17759819	rs16858419,rs17826370	rs1868504,rs12209624
rs4705778,rs17034662	rs704976,rs16922295	rs10101346,rs11192962	rs11139777,rs998627	rs11553287,rs2829098
rs9478561,rs11224046	rs1106087,rs690201	rs10101346,rs1923405	rs13002674,rs751427	rs2073643,rs1471932
rs1591217,rs4658626	rs7674604,rs2382297	rs10101346,rs12347079	rs17185157,rs3805516	rs2620454,rs6112264
rs13100720,rs7722305	rs11813964,rs17111543	rs338047,rs10101346	rs13427182,rs658853	rs2043449,rs9478561
rs7088631,rs7256224	rs11651406,rs1661700	rs11192962,rs17759819	rs2043189,rs1863584	rs4077806,rs12493613
rs4077806,rs9806165	rs7845988,rs4594149	rs1923405,rs17759819	rs12750776,rs10861940	rs4973869,rs2382297
rs2043449,rs1163816	rs11937285,rs7176816	rs12347079,rs17759819	rs13427182,rs16901851	rs10004195,rs6464708
rs6857752,rs4729973	rs839589,rs11084247	rs338047,rs17759819	rs786227,rs7678023	rs4077806,rs937052
rs1471932,rs12600450	rs7845988,rs16945485	rs1923405,rs11192962	rs6660195,rs13418708	rs1513331,rs17209584
rs7088631,rs2154436	rs11135064,rs1605174	rs12347079,rs11192962	rs11893703,rs11160429	rs338047,rs6857752
rs6595339,rs4729973	rs243800,rs690534	rs338047,rs11192962	rs12205426,rs11762975	rs2421844,rs17034662
rs16850155,rs7722305	rs12513693,rs804374	rs12347079,rs1923405	rs980292,rs12436163	rs2382297,rs1533484
rs13100720,rs2154436	rs7684374,rs2974856	rs338047,rs1923405	rs6723635,rs1903639	rs7256224,rs6112264
rs7088631,rs11553287	rs6662109,rs10269891	rs338047,rs12347079	rs4909549,rs2971576	rs11073574,rs12593706
rs1163816,rs12600450	rs13237989,rs8139100	rs17555781,rs1944865	rs10189353,rs12911925	rs338047,rs1982292
rs12642390,rs11553287	rs12996815,rs7455201	rs12332238,rs1698467	rs6478278,rs2423547	rs1982292,rs11111302
rs17436698,rs2382297	rs12996815,rs2027704	rs1698467,rs11553287	rs1535916,rs3768403	rs10268547,rs10861940
rs1533484,rs11835325	rs11257461,rs7935720	rs9640574,rs1944865	rs472270,rs2045058	rs17209584,rs876720
rs13100720,rs12600450	rs6913182,rs4594149	rs12332238,rs9640574	rs9783017,rs7088631	rs2421844,rs1609930
rs4077806,rs2814833	rs2974856,rs876720	rs9640574,rs11553287	rs17151756,rs17309872	rs6857752,rs8094633
rs1513331,rs4965761	rs10928161,rs2528835	rs12332238,rs1944865	rs7686961,rs243800	rs11675333,rs1982292
rs11718605,rs338047	rs704976,rs361877	rs1944865,rs11553287	rs2699783,rs1440874	rs7088631,rs2587114
rs2043449,rs338047	rs2069119,rs17003998	rs12332238,rs11553287	rs17503799,rs6476220	rs1868504,rs1982292
rs6857752,rs7088631	rs10864166,rs2332333	rs12001328,rs748289	rs1947128,rs12016871	rs1513331,rs11111302
rs7088631,rs804374	rs12493613,rs7001463	rs12332238,rs748289	rs7678023,rs7686961	rs1513331,rs2940369
rs12750776,rs4077806	rs1776170,rs9384333	rs16890311,rs7759829	rs10190488,rs1163816	rs9478561,rs8094633
rs4077806,rs1565206	rs234917,rs2974856	rs3805516,rs7759829	rs4368640,rs234917	rs1173201,rs876720
rs10004195,rs4705778	rs2069119,rs1471932	rs7759829,rs8141529	rs12040498,rs2873710	rs2043449,rs10004195
rs17209584,rs4705778	rs3804300,rs10245185	rs12500488,rs10464861	rs13015149,rs2154436	rs10268547,rs1594756
rs12642390,rs472270	rs1163440,rs10899315	rs12500488,rs7165410	rs7598838,rs2955387	rs212716,rs2382297
rs338047,rs17677616	rs1163440,rs4145048	rs12500488,rs9806165	rs6461639,rs2528835	rs1868504,rs2666802
rs7426466,rs1621960	rs16853864,rs8030943	rs9311538,rs10464861	rs2242091,rs7975146	rs13100720,rs16850155
rs1553865,rs2382297	rs17111543,rs4772264	rs9311538,rs4754156	rs1868504,rs13100720	rs9361947,rs2154436
rs12034493,rs1173201	rs9341348,rs12530079	rs9311538,rs7165410	rs1149332,rs11173855	rs2421844,rs9361947
rs2043449,rs2974856	rs11937285,rs7398305	rs9311538,rs9806165	rs4515642,rs17739182	rs7088631,rs3908728
rs2073643,rs12209624	rs4837167,rs2072398	rs10464861,rs4754156	rs17151756,rs17701119	rs6723635,rs12642390
rs2880075,rs7088631	rs7783404,rs1605174	rs10464861,rs7165410	rs12126372,rs10259971	rs2043449,rs1868504
rs6464708,rs11224046	rs7674604,rs1959160	rs10464861,rs9806165	rs13107892,rs12235475	rs7426466,rs876720
rs6839504,rs9553395	rs7674604,rs8139100	rs4754156,rs7165410	rs9833966,rs12349999	rs7088631,rs937052
rs4729973,rs2814833	rs10864166,rs3773898	rs4754156,rs9806165	rs12215726,rs17596711	rs13015149,rs12611043
rs12233352,rs1573767	rs4077806,rs10861940	rs9806165,rs7165410	rs9997275,rs12600450	rs1868504,rs6857752
rs1513331,rs1941575	rs8022532,rs8139100	rs452747,rs4758302	rs1762826,rs2542662	rs11675333,rs11111302
rs9837492,rs12641400	rs7747393,rs9285397	rs4758302,rs11553287	rs1607676,rs2583890	rs1513331,rs1356661
rs1565206,rs11835325	rs11212409,rs12922187	rs13070431,rs4758302	rs4729973,rs7975146	rs17209584,rs338047
rs7088631,rs17034662	rs13323210,rs11225091	rs537303,rs4758302	rs13427182,rs10819149	rs1356661,rs10268547
rs338047,rs1163816	rs2953201,rs393195	rs11101556,rs4758302	rs2230681,rs1440874	rs9369273,rs17034662
rs2421844,rs338047	rs704976,rs3857450	rs452747,rs11553287	rs9277914,rs6926249	rs13015149,rs4705778
rs11224046,rs17677616	rs12649050,rs6877645	rs452747,rs13070431	rs853277,rs4751475	rs2043449,rs1471932
rs7718566,rs9806165	rs1884367,rs10889323	rs537303,rs452747	rs6917169,rs4962353	rs10268547,rs6464708
rs7722305,rs6112264	rs6582064,rs804374	rs452747,rs11101556	rs10861940,rs7975146	rs2382297,rs3908728
rs2421844,rs4705778	rs6478278,rs1006564	rs2018049,rs11047509	rs11718605,rs3134531	rs876720,rs2154436
rs6437639,rs12641400	rs2191043,rs16945485	rs7765368,rs1609930	rs17736496,rs9349569	rs2043449,rs12265555
rs1356661,rs7722305	rs6662109,rs1378566	rs7765368,rs2018049	rs9261465,rs690534	rs13100720,rs1609930
rs13117238,rs2620454	rs982935,rs4819186	rs1609930,rs2018049	rs2262372,rs998488	rs1173201,rs1004622
rs2073643,rs7088631	rs648209,rs1739779	rs7607825,rs11224046	rs7747393,rs9285397	rs4729973,rs1004622
rs6586516,rs3761847	rs280816,rs629116	rs7607825,rs2990427	rs7581538,rs2400985	rs7718566,rs7088631
rs2135160,rs2073643	rs1511575,rs7263	rs7607825,rs1698467	rs3797606,rs17111543	rs4077806,rs6573571
rs2953201,rs11553287	rs16853864,rs9445591	rs7607825,rs2971576	rs17131146,rs1864315	rs338047,rs1503366
rs4705778,rs6917169	rs1459280,rs927831	rs7607825,rs7854663	rs12751066,rs10144609	rs10004195,rs9369273
rs6839504,rs1503366	rs891578,rs10759843	rs11916042,rs1146920	rs4696237,rs1609930	rs17209584,rs10425651
rs12034493,rs7088631	rs9881624,rs243800	rs9831087,rs1146920	rs9394157,rs880795	rs1356661,rs1471932
rs11682188,rs1173201	rs4949093,rs2587114	rs1821088,rs1146920	rs4077806,rs10861940	rs7722305,rs10789739
rs4729973,rs12611043	rs2293389,rs2069119	rs2135160,rs1146920	rs7014965,rs7175834	rs9837492,rs17034662
rs2073643,rs9806165	rs2313132,rs203316	rs7570820,rs1146920	rs1459280,rs1863584	rs11682188,rs11553287
rs13015149,rs4077806	rs9973317,rs17382362	rs10403583,rs7344613	rs4515642,rs7089897	rs1982292,rs2953951
rs6464708,rs3908728	rs13117238,rs11068445	rs17596711,rs7344613	rs6698302,rs4141626	rs338047,rs12209624
rs8094633,rs2154436	rs6913182,rs227028	rs2990427,rs7344613	rs171931,rs6844672	rs2109749,rs11553287
rs2675124,rs7575151	rs2118749,rs735728	rs2109749,rs7344613	rs11139777,rs11219709	rs1173201,rs3908728
rs7426466,rs9837492	rs1870459,rs4234200	rs6586516,rs3761847	rs6678966,rs12692574	rs9783017,rs4077806
rs11682188,rs12600450	rs7071682,rs12600524	rs17596711,rs10403583	rs1214752,rs2733016	rs2421844,rs7088631
rs7747393,rs9285397	rs6993531,rs6478278	rs2990427,rs10403583	rs7722305,rs11160429	rs4402759,rs1173201
rs7438860,rs6464708	rs6478278,rs1463739	rs2109749,rs10403583	rs853277,rs1596133	rs7426466,rs9361947
rs6917169,rs4729973	rs1014979,rs9402812	rs265703,rs10403583	rs1673067,rs6112264	rs2421844,rs12265555
rs2620454,rs17677616	rs10207740,rs1608037	rs17596711,rs2990427	rs9973317,rs17382362	rs2043449,rs1356661
rs7598838,rs9325132	rs1014979,rs7500467	rs17596711,rs265703	rs6778680,rs288865	rs1173201,rs11252939
rs17436698,rs17209584	rs16829983,rs9806165	rs2990427,rs2109749	rs2076769,rs876720	rs338047,rs6592794
rs12641400,rs4729973	rs243800,rs454006	rs2990427,rs265703	rs4594149,rs50872	rs12642390,rs10789739
rs13100720,rs1173201	rs11675333,rs12005789	rs265703,rs2109749	rs1903639,rs12600450	rs338047,rs3908728
rs13100720,rs6464708	rs13002674,rs7627410	rs17723773,rs9371637	rs12332238,rs2158440	rs10004195,rs10899315
rs12641400,rs1941575	rs1356661,rs2313132	rs17723773,rs963546	rs12508863,rs1214752	rs10004195,rs4145048
rs2043449,rs17034662	rs1819451,rs3848701	rs17723773,rs7781715	rs5743102,rs11819184	rs2382297,rs761225
rs2421844,rs4077806	rs4302831,rs11160429	rs1816657,rs17723773	rs12235475,rs10861940	rs2620454,rs12978434
rs2421844,rs9369273	rs4666090,rs16945485	rs17723773,rs9325132	rs12141837,rs2134643	rs7426466,rs2953201
rs338047,rs7088631	rs1594842,rs8026614	rs978581,rs7206470	rs10864166,rs478347	rs2953201,rs12600450
rs2620454,rs11835325	rs9881624,rs7205503	rs2452578,rs17382362	rs6821138,rs2853123	rs6586516,rs3761847
rs338047,rs13152840	rs6437639,rs292710	rs7206470,rs8090365	rs10179177,rs2045058	rs1173201,rs1471932
rs6857752,rs12600450	rs2275919,rs11111302	rs2528835,rs7206470	rs12332238,rs786036	rs4077806,rs1503366
rs4077806,rs2974856	rs17869274,rs11250862	rs10816444,rs7206470	rs10190488,rs7624015	rs2043449,rs7718566
rs11553287,rs1004622	rs17084316,rs7936391	rs6884838,rs12241316	rs17570427,rs6112264	rs10268547,rs17034662
rs10789739,rs12600450	rs1356661,rs10123856	rs7674604,rs6884838	rs12120917,rs1903639	rs7722305,rs10425651
rs9369273,rs6917169	rs11084247,rs6112264	rs6884838,rs3014208	rs6573571,rs12611043	rs12642390,rs2666802
rs6437639,rs4705778	rs13323210,rs13117238	rs6884838,rs4911494	rs6979826,rs16874318	rs12642390,rs7256224
rs1982292,rs2953201	rs17111543,rs17677616	rs12118946,rs6884838	rs6660195,rs13427182	rs2382297,rs2587114
rs9369273,rs876720	rs7625790,rs11250862	rs7674604,rs12241316	rs1554108,rs13270429	rs12600450,rs2829098
rs9325132,rs1471932	rs11937285,rs17085713	rs12241316,rs4911494	rs4402759,rs1903639	rs4402759,rs17034662
rs2135160,rs7722305	rs1378566,rs13117238	rs12118946,rs12241316	rs10209628,rs2850355	rs1868504,rs4705778
rs1479139,rs12641400	rs2069119,rs1201878	rs7674604,rs3014208	rs2528835,rs11672077	rs4705778,rs2829098
rs6464708,rs8094633	rs6437639,rs10505958	rs7674604,rs4911494	rs1879836,rs17739182	rs4402759,rs12600450
rs12750776,rs1513331	rs10175754,rs6112264	rs12118946,rs7674604	rs4659468,rs9277914	rs7598838,rs7426466
rs2382297,rs2193579	rs6731964,rs2873522	rs3014208,rs4911494	rs17011585,rs4965761	rs2043449,rs4479828
rs17034662,rs12611043	rs2440837,rs361877	rs12118946,rs3014208	rs12215726,rs11173855	rs1163440,rs338047
rs9837492,rs4696237	rs12523227,rs10956463	rs12118946,rs4911494	rs4077806,rs6112264	rs7426466,rs9478561
rs338047,rs6127345	rs17111543,rs17590515	rs7625790,rs11200522	rs1039966,rs4594149	rs10268547,rs2666802
rs7426466,rs11252939	rs4507662,rs17382362	rs7625790,rs7327621	rs13270429,rs797454	rs1609930,rs1471932
rs11553287,rs2154436	rs298442,rs1463739	rs7625790,rs4980270	rs12493938,rs261739	rs1169565,rs571307
rs13117238,rs1941575	rs17436698,rs2382297	rs1169565,rs571307	rs2729916,rs998488	rs2043449,rs10861940
rs6437639,rs12611043	rs12649050,rs17003998	rs7625790,rs4909549	rs6674511,rs10773559	rs876720,rs1941575
rs7598838,rs1173201	rs6662109,rs6924158	rs12525393,rs7926481	rs6586516,rs3761847	rs1513331,rs2829098
rs2193579,rs2974856	rs4507662,rs4302831	rs9848134,rs7926481	rs9360386,rs1996367	rs4077806,rs1903639
rs338047,rs6917169	rs11144284,rs8139100	rs12476676,rs7926481	rs12961223,rs2719795	rs13100720,rs2666802
rs6839504,rs1471932	rs17084316,rs8070321	rs4463844,rs7926481	rs10975436,rs472270	rs6464708,rs4965761
rs16850155,rs11224046	rs1169565,rs571307	rs17092041,rs7926481	rs9533304,rs12454469	rs1941575,rs2829098
rs1868504,rs13100720	rs1992046,rs7146189	rs9848134,rs12525393	rs10190488,rs4935151	rs3908728,rs12611043
rs7722305,rs2109749	rs108624,rs1607676	rs12476676,rs12525393	rs4965761,rs797454	rs12265555,rs2154436
rs12642390,rs8094633	rs11675333,rs12500640	rs12525393,rs4463844	rs4929928,rs11224046	rs4973869,rs7426466
rs1565206,rs8094633	rs11257461,rs4772264	rs17092041,rs12525393	rs17034662,rs1471932	rs3908728,rs2154436
rs1169565,rs571307	rs2382297,rs10904630	rs12476676,rs9848134	rs9320367,rs2284777	rs1356661,rs9478561
rs338047,rs2814833	rs9816234,rs4979257	rs9848134,rs4463844	rs12204695,rs7407045	rs338047,rs2829098
rs10209628,rs12611043	rs1819,rs3804300	rs17092041,rs9848134	rs195993,rs6114758	rs7722305,rs2620454
rs1868504,rs13117238	rs16853864,rs4895290	rs12476676,rs4463844	rs1507433,rs6060944	rs2620454,rs11160500
rs4705778,rs2154436	rs17436698,rs1356661	rs17092041,rs12476676	rs10268547,rs10773559	rs1173201,rs2666802
rs1513331,rs9806165	rs6478278,rs11212409	rs17092041,rs4463844	rs7650587,rs12642390	rs2421844,rs16850155
rs9369273,rs17677616	rs212716,rs16853864	rs7535138,rs4754156	rs10209628,rs4965761	rs7718566,rs2154436
rs6437639,rs9806165	rs13194505,rs203316	rs4754156,rs1843240	rs3889624,rs10425736	rs4965761,rs10425651
rs11553287,rs804374	rs5999081,rs5750154	rs10748913,rs4497411	rs10864166,rs2313132	rs2953951,rs17034662
rs7722305,rs10268547	rs9881624,rs12209624	rs7535138,rs10748913	rs9477114,rs11173855	rs4705778,rs6993531
rs9837492,rs2382297	rs2675124,rs6112264	rs10748913,rs1843240	rs10456106,rs546382	rs338047,rs998488
rs17436698,rs6839504	rs6986064,rs12854728	rs9553395,rs11151947	rs17013594,rs6112264	rs1513331,rs12209624
rs2043449,rs7722305	rs16922295,rs16936650	rs7835083,rs11151947	rs13208143,rs1996367	rs7722305,rs10861940
rs17436698,rs12600450	rs9973317,rs6988254	rs6863955,rs11151947	rs4072545,rs8087580	rs13015149,rs1173201
rs2421844,rs12611043	rs3857450,rs1915977	rs7835083,rs9553395	rs9833966,rs6880563	rs4077806,rs6592794
rs11682188,rs7426466	rs2134643,rs4429263	rs6863955,rs9553395	rs3913668,rs7769234	rs1868504,rs10004195
rs12641400,rs8094633	rs2616441,rs2703458	rs6863955,rs7835083	rs2135160,rs12454469	rs17436698,rs472270
rs4077806,rs2953951	rs1959160,rs6416579	rs4285446,rs9806165	rs2152493,rs1449102	rs7722305,rs418905
rs4077806,rs6595339	rs386673,rs2193579	rs369998,rs4285446	rs12485431,rs8055224	rs2043449,rs11252939
rs2135160,rs1941575	rs10760803,rs7146189	rs4285446,rs17596711	rs8094633,rs8087580	rs9369273,rs1609930
rs12750776,rs12641400	rs2096221,rs4429263	rs9848134,rs4285446	rs2083111,rs195993	rs2666802,rs8094633
rs338047,rs10861940	rs11663614,rs998627	rs4285446,rs1458931	rs3177448,rs3797606	rs7426466,rs2069119
rs1356661,rs804374	rs17436698,rs12209624	rs369998,rs9806165	rs1939585,rs11657827	rs496697,rs7088631
rs12649050,rs4729973	rs2719795,rs6000236	rs17596711,rs9806165	rs4072545,rs7407817	rs9369273,rs1594756
rs4077806,rs2620454	rs9851127,rs6497277	rs9848134,rs9806165	rs9603201,rs6000353	rs2620454,rs2666802
rs338047,rs1004622	rs839589,rs629116	rs9806165,rs1458931	rs13427182,rs13270429	rs7718566,rs1982292
rs7088631,rs17677616	rs7676018,rs11762975	rs369998,rs17596711	rs472270,rs2154436	rs10004195,rs2193579
rs12600450,rs10425651	rs1489032,rs11756727	rs9848134,rs369998	rs2542662,rs629116	rs1868504,rs1356661
rs6776724,rs12600450	rs11780059,rs9644059	rs16890311,rs9285017	rs853277,rs6461639	rs7426466,rs1982292
rs4705778,rs11553287	rs9871645,rs6416579	rs236995,rs7722305	rs1006564,rs6060944	rs12642390,rs10899315
rs1173201,rs10268547	rs12215726,rs11052197	rs236995,rs9285017	rs6678966,rs12163676	rs12642390,rs4145048
rs234917,rs6464708	rs12649050,rs10822272	rs7722305,rs9285017	rs10771313,rs2400985	rs6857752,rs10268547
rs9325132,rs2940369	rs5999381,rs136148	rs2631210,rs6573571	rs11659167,rs804374	rs2953201,rs11111302
rs4729973,rs876720	rs778950,rs243800	rs13211186,rs6573571	rs6992229,rs1484732	rs1004622,rs2154436
rs496697,rs2382297	rs9384333,rs2027704	rs304500,rs6573571	rs1173201,rs1727731	rs12750776,rs9361947
rs16850155,rs6857752	rs2313132,rs2069119	rs4925457,rs6573571	rs261739,rs10792710	rs4705778,rs1856857
rs1356661,rs2382297	rs6101639,rs203316	rs17011166,rs6573571	rs11604487,rs657374	rs2193579,rs2829098
rs1982292,rs2382297	rs1992046,rs9806165	rs13211186,rs2631210	rs4594149,rs2955387	rs4077806,rs1982292
rs1173201,rs10425651	rs1006564,rs629116	rs2631210,rs304500	rs2242091,rs4965761	rs1356661,rs175897
rs7426466,rs7718566	rs9402812,rs2733016	rs4925457,rs2631210	rs12094766,rs2139567	rs11111302,rs7256224
rs2382297,rs11553287	rs6465202,rs386673	rs17011166,rs2631210	rs11122588,rs13427182	rs11111302,rs12611043
rs338047,rs6573571	rs17111543,rs1555155	rs13211186,rs304500	rs819338,rs7344613	rs7088631,rs6592794
rs13117238,rs2974856	rs4429263,rs7407817	rs4925457,rs13211186	rs338047,rs10268547	rs10004195,rs12611043
rs12642390,rs9325132	rs6662109,rs2069119	rs17011166,rs13211186	rs1739779,rs5752638	rs7722305,rs663599
rs1173201,rs11553287	rs7840669,rs160429	rs4925457,rs304500	rs4705778,rs6941623	rs6592794,rs2154436
rs4705778,rs6464708	rs8090231,rs12326186	rs17011166,rs304500	rs11225091,rs937052	rs16850155,rs4965761
rs6437639,rs1173201	rs336339,rs2069119	rs4925457,rs17011166	rs9325132,rs7088631	rs7088631,rs6573571
rs11252939,rs17034662	rs939453,rs12649050	rs4854428,rs11942354	rs7722305,rs2154436	rs6857752,rs7718566
rs4479828,rs2382297	rs7918698,rs683941	rs11942354,rs10816444	rs12332238,rs2764009	rs9369273,rs2666802
rs1356661,rs4729973	rs13025539,rs11937285	rs11942354,rs991654	rs10017609,rs12235475	rs12750776,rs7722305
rs1356661,rs12611043	rs12615803,rs13194505	rs1385172,rs991654	rs4659468,rs574223	rs7426466,rs2109749
rs2620454,rs9806165	rs16853864,rs2382297	rs1599512,rs991654	rs10816444,rs546382	rs10802958,rs17209584
rs2620454,rs11553287	rs17473217,rs4234200	rs1385172,rs11942354	rs4965761,rs8087580	rs338047,rs418905
rs705727,rs2382297	rs4705778,rs17111543	rs11942354,rs1599512	rs1903639,rs688094	rs2620454,rs1004622
rs2382297,rs9553395	rs10520376,rs17111543	rs1385172,rs1599512	rs9997275,rs338047	rs4979291,rs10979420
rs2382297,rs12413261	rs3857450,rs12209624	rs6773525,rs10283785	rs1471932,rs797454	rs11250862,rs1565206
rs7722305,rs4729973	rs11675333,rs7676018	rs17596711,rs10283785	rs3797606,rs9401572	rs9361947,rs472270
rs2880075,rs4729973	rs1006564,rs2833758	rs10283785,rs2062164	rs12035719,rs9459583	rs12209624,rs10789739
rs2043449,rs2154436	rs234917,rs6478278	rs17555781,rs10283785	rs7390913,rs690534	rs4729973,rs2953201
rs6839504,rs10816444	rs784126,rs2466565	rs1356661,rs10283785	rs2853123,rs4965761	rs17436698,rs1471932
rs338047,rs10268547	rs2719795,rs8139100	rs6773525,rs17596711	rs38584,rs1004622	rs6857752,rs9361947
rs338047,rs8087580	rs629116,rs4444432	rs6773525,rs2062164	rs13120921,rs3797606	rs13100720,rs3908728
rs7426466,rs10789739	rs6993531,rs2761988	rs6773525,rs17555781	rs2487157,rs2242091	rs2953951,rs8094633
rs12034493,rs11250862	rs12854728,rs2719795	rs1356661,rs6773525	rs2339751,rs11016130	rs12642390,rs1004622
rs11224046,rs2974856	rs6437639,rs4594149	rs17596711,rs2062164	rs6573571,rs8092536	rs1503366,rs11553287
rs17034662,rs10425651	rs11208512,rs2042394	rs1356661,rs17596711	rs13100720,rs17120124	rs10789739,rs1941575
rs9369273,rs11553287	rs1459280,rs12978434	rs17555781,rs2062164	rs17034662,rs663599	rs17436698,rs11111302
rs1565206,rs17677616	rs7641482,rs804374	rs1356661,rs2062164	rs6442763,rs632616	rs6857752,rs11252939
rs1356661,rs338047	rs10931865,rs10899315	rs1356661,rs17555781	rs12235475,rs4776947	rs1513331,rs3908728
rs9325132,rs4302831	rs10931865,rs4145048	rs6738476,rs17536376	rs2470826,rs2871387	rs7426466,rs6573571
rs4077806,rs17436698	rs2793845,rs11881963	rs17536376,rs8087580	rs9836309,rs963546	rs1173201,rs1565206
rs2043449,rs16850155	rs10520376,rs2069119	rs1878404,rs17536376	rs338047,rs7088631	rs17281652,rs10906980
rs6839504,rs243800	rs4909706,rs4461947	rs7899028,rs17536376	rs11835325,rs8098562	rs11675333,rs1513331
rs17436698,rs6437639	rs11800998,rs6672031	rs11681146,rs17536376	rs7598838,rs7692560	rs759635rs12151209
rs4077806,rs11835325	rs839589,rs2838371	rs16919516,rs10748913	rs4072545,rs16922295	rs1513331,rs6112264
rs1513331,rs1609930	rs1392172,rs10101346	rs7789282,rs16919516	rs6877645,rs2542662	rs2940369,rs2382297
rs2043449,rs10425651	rs12615803,rs2833758	rs13133003,rs7327621	rs11718605,rs12436163	rs4077806,rs7674604
rs12641400,rs1004622	rs4728178,rs16922295	rs13133003,rs4980270	rs10864166,rs10137160	rs1356661,rs1173201
rs13100720,rs6839504	rs1819,rs2242566	rs13133003,rs3014208	rs9360386,rs586837	rs2421844,rs1982292
rs7426466,rs12265555	rs2318146,rs175897	rs13133003,rs4909549	rs357148,rs11835325	rs2940369,rs6464708
rs6839504,rs1565206	rs12094766,rs10928161	rs7625790,rs13133003	rs12332238,rs2971576	rs17209584,rs9478561
rs338047,rs9553395	rs12126372,rs4429263	rs1356661,rs2382297	rs10493950,rs6731964	rs17436698,rs7088631
rs9361947,rs12600450	rs2043449,rs1471932	rs12615803,rs13091889	rs8366,rs17490039	rs2382297,rs8037474
rs4705778,rs804374	rs234917,rs16901851	rs13091889,rs1915977	rs6839504,rs11813964	rs1173201,rs2829098
rs1356661,rs6464708	rs4742301,rs10758968	rs13091889,rs7390913	rs4776947,rs4965761	rs17436698,rs11252939
rs6917169,rs6464708	rs12191340,rs7845988	rs13091889,rs6550015	rs338047,rs13221267	rs12641400,rs4145048
rs1356661,rs1941575	rs9871645,rs980292	rs3012498,rs1440719	rs9918898,rs9552482	rs11675333,rs12600450
rs4705778,rs9806165	rs161046,rs11111302	rs1440719,rs17003998	rs942766,rs6917169	rs1356661,rs12978434
rs2073643,rs12611043	rs9877359,rs4888415	rs4979291,rs10979420	rs2699783,rs10101346	rs2193579,rs10425651
rs2382297,rs10816444	rs2107614,rs11061823	rs10500624,rs1440719	rs1868504,rs13128004	rs11675333,rs4705778
rs17436698,rs12641400	rs10269891,rs361877	rs12492490,rs1440719	rs7088631,rs6573571	rs7598838,rs10425651
rs4077806,rs243800	rs17436698,rs11834291	rs3012498,rs10500624	rs12332238,rs11813964	rs12642390,rs2953201
rs7088631,rs10861940	rs11250862,rs9552482	rs12492490,rs3012498	rs10189353,rs9277914	rs175897,rs1941575
rs1868504,rs11224046	rs10931477,rs16901851	rs1356661,rs17003998	rs6941623,rs10268547	rs4402759,rs11111302
rs17209584,rs7088631	rs386673,rs8104615	rs10500624,rs17003998	rs4077806,rs1903639	rs17034662,rs2587114
rs10004195,rs1941575	rs212716,rs10835704	rs12492490,rs17003998	rs13418708,rs7598838	rs2382297,rs6592794
rs1513331,rs6595339	rs3797606,rs7020256	rs1356661,rs10500624	rs2421844,rs6891076	rs12750776,rs2073643
rs6857752,rs2620454	rs10899315,rs11220077	rs12492490,rs1356661	rs2262372,rs876720	rs9361947,rs1471932
rs16850155,rs11553287	rs4145048,rs11220077	rs7575389,rs1609930	rs2802552,rs12600450	rs4077806,rs11718605
rs10861940,rs11553287	rs13117238,rs10904630	rs7575389,rs10785264	rs17842396,rs8092536	rs10268547,rs3908728
rs9309739,rs338047	rs13394706,rs234586	rs7575389,rs2069119	rs7011728,rs2154436	rs1503366,rs2154436
rs9806165,rs7256224	rs1982292,rs2974856	rs7575389,rs7089897	rs7870619,rs12436163	rs11675333,rs2382297
rs11553287,rs8094633	rs234917,rs4237636	rs1609930,rs9989227	rs12349820,rs472270	rs12642390,rs1503366
rs13117238,rs1594756	rs6550015,rs7943171	rs10785264,rs9989227	rs7575389,rs338047	rs13100720,rs6592794
rs17677616,rs12600450	rs3851317,rs13306654	rs2069119,rs9989227	rs2421844,rs11553287	rs2043449,rs9309739
rs13117238,rs17677616	rs1489032,rs629116	rs2069119,rs1609930	rs711687,rs11002813	rs1173201,rs2953951
rs13117238,rs11111302	rs6993747,rs6112264	rs2069119,rs10785264	rs7426466,rs11813964	rs1173201,rs8094633
rs338047,rs2587114	rs2069119,rs11212409	rs7089897,rs10785264	rs10962788,rs546382	rs10861940,rs8094633
rs1982292,rs17677616	rs12206297,rs1555110	rs2069119,rs7089897	rs11835325,rs4141626	rs8094633,rs8087580
rs13152840,rs2382297	rs7627410,rs7001463	rs333063,rs9573423	rs7205503,rs2873522	rs4402759,rs12641400
rs7814198,rs2382297	rs9349569,rs12215726	rs9573423,rs12930451	rs4463844,rs2095236	rs12641400,rs12265555
rs1471932,rs12611043	rs1471932,rs12978434	rs11604487,rs9573423	rs2179634,rs3797606	rs4729973,rs10789739
rs7598838,rs2193579	rs7641482,rs2152493	rs12332238,rs9573423	rs1594756,rs7088631	rs3812552,rs7088631
rs2382297,rs10789739	rs11208512,rs227028	rs9573423,rs564220	rs7335031,rs4776947	rs12265555,rs8094633
rs266413,rs11835325	rs2133376,rs243800	rs2013736,rs13445789	rs11207469,rs632616	rs12750776,rs1609930
rs12641400,rs10004195	rs1982292,rs2440837	rs13445789,rs7479177	rs7089897,rs7197253	rs2069119,rs1941575
rs12641400,rs1609930	rs1992046,rs10899315	rs13445789,rs10508227	rs11756727,rs2873522	rs16860949,rs7088631
rs7722305,rs2666802	rs1992046,rs4145048	rs13445789,rs2694781	rs2135160,rs4696237	rs16850155,rs338047
rs4077806,rs6723635	rs11937285,rs243800	rs13445789,rs2209348	rs6857752,rs2154436	rs1513331,rs12978434
rs13117238,rs9478561	rs2733016,rs8139100	rs2013736,rs7479177	rs2230681,rs1727731	rs1173201,rs2587114
rs12750776,rs16850155	rs11250862,rs416945	rs2013736,rs10508227	rs2339516,rs6114758	rs7722305,rs12978434
rs9369273,rs2154436	rs7641482,rs13117238	rs2013736,rs2694781	rs9477114,rs2733016	rs7598838,rs1609930
rs2953951,rs11250862	rs1418784,rs9402812	rs2013736,rs2209348	rs6941623,rs12551619	rs7598838,rs2154436
rs10004195,rs17034662	rs4704525,rs13178641	rs10508227,rs7479177	rs759635rs12151209	rs1982292,rs8094633
rs11553287,rs12611043	rs11102972,rs4575084	rs2694781,rs7479177	rs13325629,rs13211186	rs338047,rs472270
rs13117238,rs9806165	rs4482570,rs2825161	rs2209348,rs7479177	rs13100720,rs1004622	rs17436698,rs2043449
rs7722305,rs1004622	rs361877,rs6000236	rs10508227,rs2694781	rs17131146,rs11672077	rs10004195,rs2073643
rs4729973,rs4965761	rs3776511,rs6892918	rs2209348,rs10508227	rs12332238,rs418328	rs11111302,rs175897
rs9837492,rs1173201	rs1534131,rs12702194	rs2209348,rs2694781	rs12215726,rs472270	rs2043449,rs10899315
rs16850155,rs9369273	rs11863750,rs7500467	rs12568343,rs6472632	rs6435208,rs9459583	rs2043449,rs4145048
rs7722305,rs8094633	rs8122476,rs3091803	rs12568343,rs1845983	rs6821138,rs937052	rs472270,rs1471932
rs11224046,rs4965761	rs2838492,rs4819186	rs6426569,rs12568343	rs7935663,rs1484732	rs12750776,rs2829098
rs12642390,rs12611043	rs4822830,rs926937	rs12568343,rs7570820	rs13427182,rs5743102	rs4402759,rs1004622
rs12641400,rs1594756	rs12152479,rs6550282	rs12568343,rs2509616	rs1148760,rs797454	rs7088631,rs10789739
rs6839504,rs1004622	rs10956500,rs2340025	rs1163816,rs17003998	rs883176,rs4729973	rs4077806,rs1923405
rs6857752,rs1594756	rs10231667,rs6963451	rs17716546,rs1659300	rs7769234,rs2799751	rs6857752,rs10861940
rs12750776,rs9837492	rs1819,rs16826955	rs1659300,rs17003998	rs17533510,rs4729973	rs2043449,rs12209624
rs2421844,rs2109749	rs9479717,rs9384333	rs17716546,rs17003998	rs1039966,rs10899315	rs13100720,rs7256224
rs1173201,rs17034662	rs4574015,rs12326412	rs959702,rs688094	rs9325132,rs13211186	rs6573571,rs12611043
rs2382297,rs2953201	rs13339086,rs12925084	rs959702,rs10508227	rs1864315,rs4804004	rs17209584,rs3908728
rs12641400,rs10268547	rs2840128,rs17610130	rs6472632,rs959702	rs4402759,rs11835325	rs17436698,rs1982292
rs2382297,rs7088631	rs12972472,rs12984050	rs16891173,rs959702	rs6974806,rs2154436	rs1513331,rs10425651
rs2382297,rs9581697	rs6758331,rs1486957	rs3122647,rs959702	rs11893703,rs7692560	rs12642390,rs17209584
rs10268547,rs2154436	rs17082170,rs9312156	rs10508227,rs688094	rs1214752,rs4929928	rs9478561,rs1982292
rs2382297,rs2974856	rs4940997,rs11663647	rs6472632,rs688094	rs338047,rs2853123	rs2421844,rs4965761
rs13015149,rs2154436	rs1425012,rs4670080	rs16891173,rs688094	rs2633582,rs690534	rs12642390,rs12265555
rs7426466,rs16850155	rs27361,rs161879	rs3122647,rs688094	rs9477114,rs10268547	rs9369273,rs1941575
rs12642390,rs1553865	rs759635rs12151209	rs6472632,rs10508227	rs10931477,rs1822915	rs4965761,rs8094633
rs1594756,rs11224046	rs306538,rs3109670	rs16891173,rs10508227	rs6437639,rs4234200	rs4402759,rs7426466
rs2421844,rs7426466	rs936118,rs12132648	rs3122647,rs10508227	rs11120234,rs12326412	rs13100720,rs10789739
rs12642390,rs804374	rs12598502,rs1424104	rs16891173,rs6472632	rs1903639,rs10825274	rs10209628,rs8094633
rs2421844,rs1594756	rs4535176,rs7625417	rs3122647,rs6472632	rs2339516,rs7426466	rs32448,rs7088631
rs12642390,rs6595339	rs1119250,rs13337252	rs16891173,rs3122647	rs4077806,rs17533510	rs2802552,rs4077806
rs1513331,rs2620454	rs11058138,rs1160668	rs16878890,rs9889728	rs11016130,rs7344613	rs10004195,rs1004622
rs338047,rs12413261	rs12649050,rs2313132	rs16878890,rs1173132	rs338047,rs878249	rs12642390,rs1856857
rs266413,rs11250862	rs12209624,rs10899315	rs1915977,rs16878890	rs10259971,rs12417962	rs9369273,rs1004622
rs338047,rs1788922	rs12209624,rs4145048	rs285540,rs16878890	rs13427182,rs2051919	rs1594756,rs6573571
rs9369273,rs9806165	rs2503857,rs17154571	rs3014208,rs9889728	rs9836309,rs16853864	rs1513331,rs11252939
rs12642390,rs2193579	rs9852509,rs1373640	rs1173132,rs9889728	rs223658,rs10998949	rs4705778,rs937052
rs6437639,rs338047	rs2822738,rs2823045	rs1915977,rs9889728	rs418905,rs2045058	rs3908728,rs1941575
rs6464708,rs10904630	rs4807330,rs4806928	rs285540,rs9889728	rs942766,rs9325185	rs12750776,rs17209584
rs12034493,rs2043449	rs16826955,rs7609123	rs3014208,rs1173132	rs2452578,rs2217903	rs2109749,rs2154436
rs4077806,rs1553865	rs12649050,rs1378566	rs1915977,rs3014208	rs7088631,rs8087580	rs2666802,rs17034662
rs4077806,rs10268547	rs4815998,rs6045690	rs285540,rs3014208	rs13415994,rs7283495	rs17034662,rs8094633
rs2043449,rs1609930	rs7664207,rs9997275	rs1915977,rs1173132	rs9343335,rs2542662	rs4965761,rs12600450
rs338047,rs4479828	rs3013766,rs2015252	rs285540,rs1173132	rs6857752,rs1594756	rs2193579,rs10861940
rs2043449,rs13100720	rs10831258,rs581788	rs759635rs12151209	rs7540031,rs12600450	rs2069119,rs11553287
rs10004195,rs7722305	rs4238539,rs2121452	rs17766561,rs1463739	rs3797606,rs2466565	rs2666802,rs2193579
rs11224046,rs1163816	rs4824031,rs9616668	rs495083,rs1463739	rs16850155,rs883176	rs10004195,rs1982292
rs12642390,rs1609930	rs10141923,rs12590469	rs1453093,rs1463739	rs10813049,rs937052	rs17436698,rs2073643
rs10004195,rs8094633	rs5994993,rs12168764	rs9848134,rs1463739	rs12642390,rs2967369	rs338047,rs7983448
rs4965761,rs2154436	rs16853255,rs2295626	rs2382297,rs1463739	rs10209628,rs10975436	rs11111302,rs11553287
rs9837492,rs6857752	rs7842203,rs2616506	rs17766561,rs495083	rs4696237,rs11553287	rs2043449,rs7814198
rs1513331,rs6478278	rs3823449,rs821292	rs17766561,rs1453093	rs12512985,rs2214079	rs12641400,rs6592794
rs12750776,rs6839504	rs27245,rs984966	rs17766561,rs9848134	rs1074610,rs819338	rs1594756,rs876720
rs759635rs12151209	rs17517028,rs7286069	rs17766561,rs2382297	rs10864166,rs255263	rs1868504,rs6573571
rs6573571,rs12600450	rs1014979,rs7407817	rs13237989,rs323475	rs13387360,rs6988254	rs11675333,rs338047
rs9837492,rs12600450	rs9261465,rs16867954	rs323475,rs9989227	rs2332333,rs880795	rs7426466,rs7674604
rs4729973,rs10904630	rs16987666,rs3091803	rs323475,rs11651406	rs2749275,rs17034662	rs8094633,rs1621960
rs7426466,rs1471932	rs1894730,rs6954161	rs4450934,rs323475	rs17436698,rs1992046	rs11111302,rs12978434
rs1471932,rs1941575	rs368467,rs9374354	rs13237989,rs9581697	rs12118946,rs1484926	rs1356661,rs12600450
rs4402759,rs2382297	rs1261804,rs6571846	rs13237989,rs9989227	rs452747,rs2226946	rs10209628,rs2193579
rs2043449,rs1856857	rs17111543,rs7935720	rs13237989,rs11651406	rs12757593,rs10833766	rs9478561,rs1004622
rs4729973,rs6573571	rs12649050,rs6993531	rs9581697,rs9989227	rs1507433,rs2873522	rs9837492,rs876720
rs1513331,rs12265555	rs12116728,rs1327090	rs9581697,rs11651406	rs7088631,rs11835325	rs7718566,rs10268547
rs7088631,rs1163816	rs9321632,rs1919691	rs4450934,rs9581697	rs4729973,rs1458931	rs1513331,rs2313132
rs4077806,rs1004622	rs11250862,rs6497277	rs9989227,rs11651406	rs2339516,rs2096221	rs10268547,rs1004622
rs10268547,rs12600450	rs1161812,rs11250862	rs4450934,rs9989227	rs12692574,rs9277914	rs13100720,rs876720
rs4402759,rs1513331	rs682717,rs1822979	rs4450934,rs11651406	rs12118946,rs1554108	rs12209624,rs2382297
rs1594756,rs12611043	rs11890626,rs2602362	rs285540,rs7747059	rs17533510,rs11553287	rs12641400,rs937052
rs10268547,rs11553287	rs1661700,rs1476788	rs285540,rs10161209	rs12136469,rs13211186	rs4729973,rs1609930
rs6464708,rs876720	rs4776947,rs2829098	rs285540,rs735728	rs11139777,rs3889624	rs17034662,rs1471932
rs10904630,rs12611043	rs4145048,rs2152493	rs285540,rs4965761	rs7627727,rs10773559	rs4077806,rs32448
rs2193579,rs11111302	rs6494406,rs7164771	rs285540,rs6021869	rs338047,rs1436093	rs6723635,rs1513331
rs1868504,rs10861940	rs16832876,rs12043899	rs7747059,rs10161209	rs11835325,rs1788922	rs12750776,rs1856857
rs12649050,rs1982292	rs11761820,rs12538310	rs735728,rs7747059	rs6821138,rs11997438	rs13015149,rs17034662
rs9361947,rs12611043	rs4316697,rs12913823	rs7747059,rs4965761	rs4805334,rs240495	rs12750776,rs10425651
rs338047,rs1471932	rs6857949,rs3177448	rs7747059,rs6021869	rs12472660,rs9277914	rs212716,rs1982292
rs4979291,rs10979420	rs11652655,rs4789427	rs735728,rs10161209	rs10833766,rs7175834	rs16850155,rs2953201
rs4077806,rs418905	rs992618,rs13025877	rs10161209,rs4965761	rs12209552,rs2400985	rs10802958,rs11553287
rs7426466,rs6857752	rs12439163,rs2347245	rs10161209,rs6021869	rs13017917,rs3797606	rs10209628,rs2073643
rs7088631,rs2109749	rs12001328,rs10981233	rs735728,rs4965761	rs12235475,rs546382	rs6723635,rs12611043
rs9837492,rs6839504	rs11209792,rs16828601	rs735728,rs6021869	rs4077806,rs6573571	rs1513331,rs13152840
rs4402759,rs2154436	rs9833267,rs9845713	rs4965761,rs6021869	rs609485,rs6130512	rs10004195,rs6573571
rs7426466,rs1856857	rs434531,rs4741619	rs11120234,rs1944865	rs17503799,rs17701119	rs17209584,rs6573571
rs12641400,rs4696237	rs805272,rs9276310	rs11120234,rs7390913	rs6821138,rs12221633	rs2421844,rs2829098
rs13100720,rs338047	rs11225091,rs17382362	rs11120234,rs12973667	rs11937285,rs6913182	rs338047,rs876720
rs12649050,rs1609930	rs1325257,rs12043899	rs11120234,rs505900	rs7624015,rs1996367	rs17034662,rs10861940
rs13015149,rs12600450	rs12649050,rs6922679	rs1944865,rs12973667	rs10027074,rs2974856	rs10802958,rs12611043
rs7426466,rs17034662	rs9564273,rs9572099	rs17596711,rs1944865	rs338047,rs9298025	rs11675333,rs12209624
rs16850155,rs4705778	rs10746120,rs11611074	rs505900,rs1944865	rs12209624,rs10773559	rs17209584,rs6112264
rs6595339,rs9325132	rs1356661,rs11250862	rs7390913,rs12973667	rs6683017,rs1173201	rs10899315,rs12611043
rs4705778,rs4729973	rs17044612,rs6755767	rs17596711,rs7390913	rs13427182,rs17110984	rs4145048,rs12611043
rs9325132,rs2109749	rs11111302,rs629116	rs505900,rs7390913	rs3112426,rs12436163	rs12642390,rs6112264
rs6731964,rs12611043	rs12031365,rs12737734	rs17596711,rs12973667	rs1366203,rs1039966	rs2313132,rs2382297
rs4705778,rs7256224	rs12699609,rs4721388	rs505900,rs12973667	rs8087580,rs2154436	rs12611043,rs1621960
rs6731964,rs4077806	rs1173132,rs1249772	rs2313132,rs2069119	rs2339516,rs609485	rs9369273,rs1982292
rs6839504,rs9806165	rs10752122,rs11255988	rs1009555,rs4944304	rs3797606,rs11865210	rs1503366,rs1471932
rs4705778,rs1565206	rs9592526,rs287483	rs6536164,rs4944304	rs12751066,rs153236	rs1302,rs338047
rs1565206,rs9806165	rs1343065,rs7068060	rs6868282,rs4944304	rs4965761,rs2154436	rs2940369,rs1594756
rs7438860,rs12611043	rs4979291,rs10979420	rs2340480,rs4944304	rs6728206,rs17662118	rs10268547,rs6592794
rs6857752,rs2073643	rs4742382,rs10758968	rs1009555,rs6536164	rs4772264,rs17490039	rs6723635,rs2382297
rs32448,rs2382297	rs336098,rs32490	rs1009555,rs4754156	rs1210649,rs2078266	rs17209584,rs10268547
rs16860949,rs2382297	rs7237742,rs2927768	rs1009555,rs6868282	rs12143671,rs13100720	rs1163440,rs1356661
rs1513331,rs11835325	rs12516019,rs1700764	rs1009555,rs2340480	rs12118946,rs11762975	rs17436698,rs6857752
rs2043449,rs3908728	rs17744889,rs361877	rs6728206,rs1923405	rs9372100,rs10833766	rs418905,rs2382297
rs12034493,rs6839504	rs2981582,rs10159634	rs6728206,rs10512417	rs851008,rs16930959	rs4729973,rs937052
rs11699639,rs1358766	rs10055188,rs7707860	rs6728206,rs149624	rs1210649,rs10956463	rs7722305,rs1903639
rs6839504,rs12413261	rs12126727,rs12129898	rs6728206,rs17744889	rs1163440,rs4696237	rs6464708,rs11160500
rs7426466,rs12656115	rs10864166,rs1463739	rs6728206,rs2414761	rs6913182,rs11225091	rs4973869,rs12611043
rs9837492,rs7088631	rs9372417,rs11758947	rs11948139,rs2528835	rs7627410,rs17490039	rs12642390,rs2829098
rs13015149,rs7426466	rs3797606,rs12349999	rs2528835,rs7175834	rs9477114,rs9459583	rs12265555,rs4965761
rs17436698,rs11553287	rs2592787,rs1486957	rs2873522,rs6112264	rs13100720,rs2382401	rs12750776,rs10861940
rs1594756,rs8094633	rs368467,rs17542003	rs2528835,rs9989227	rs7562541,rs3884319	rs6592794,rs17034662
rs2043449,rs4705778	rs12718695,rs9942689	rs2528835,rs1594756	rs6728206,rs11156160	rs12641400,rs2940369
rs1609930,rs2974856	rs17435011,rs11184752	rs650843,rs10128671	rs6857752,rs7899755	rs16850155,rs2073643
rs2666802,rs12600450	rs11225091,rs9806165	rs1821088,rs10128671	rs10268547,rs4594149	rs13100720,rs10268547
rs2073643,rs2940369	rs12615803,rs11250862	rs10128671,rs1682601	rs12350378,rs11225091	rs2043449,rs6857752
rs13117238,rs4965761	rs12114901,rs11780059	rs10128671,rs7305791	rs17571088,rs10209628	rs9478561,rs6112264
rs7598838,rs4729973	rs7581538,rs10496548	rs10128671,rs2832807	rs4077806,rs3908728	rs32448,rs2154436
rs2193579,rs1609930	rs1431891,rs3802197	rs650843,rs1821088	rs17382362,rs2831905	rs1868504,rs4965761
rs7438860,rs10425651	rs9384333,rs8026614	rs650843,rs1682601	rs7692067,rs11604487	rs6592794,rs8094633
rs1356661,rs2620454	rs1356661,rs16922295	rs650843,rs7305791	rs3797606,rs9948367	rs13100720,rs7718566
rs2073643,rs11224046	rs6706273,rs12712745	rs650843,rs2832807	rs17683210,rs17151756	rs7426466,rs2666802
rs4705778,rs1982292	rs11156437,rs9372100	rs1821088,rs1682601	rs338047,rs10813049	rs13100720,rs1856857
rs2421844,rs2073643	rs4742301,rs1926359	rs1821088,rs7305791	rs10268547,rs7943171	rs6857752,rs1856857
rs12641400,rs1471932	rs175897,rs2719795	rs1821088,rs2832807	rs11699639,rs1004622	rs12750776,rs7256224
rs7722305,rs1471932	rs3803042,rs12426565	rs7305791,rs1682601	rs10209628,rs7625496	rs1868504,rs17034662
rs17436698,rs11224046	rs908079,rs10181110	rs1682601,rs2832807	rs6902074,rs13211186	rs1565206,rs1004622
rs9369273,rs1471932	rs3797606,rs1982292	rs7305791,rs2832807	rs9261465,rs4804004	rs2043449,rs11111302
rs4729973,rs10861940	rs4234200,rs12649050	rs4353435,rs10144552	rs883176,rs10789739	rs1982292,rs2069119
rs1513331,rs16850155	rs2283902,rs12168764	rs10144552,rs1019254	rs2139567,rs7256224	rs11675333,rs4729973
rs13015149,rs7088631	rs1982292,rs10835704	rs338047,rs10144552	rs12136469,rs4804004	rs2620454,rs6573571
rs12656115,rs11224046	rs6838924,rs2412664	rs4407359,rs10144552	rs12493938,rs17034662	rs822793,rs1513331
rs9325132,rs10904630	rs9836309,rs6795849	rs10921533,rs10144552	rs9477114,rs11252939	rs2953201,rs876720
rs4077806,rs13100720	rs3797606,rs804374	rs4353435,rs1019254	rs7165410,rs876720	rs10209628,rs7088631
rs13100720,rs6857752	rs13002674,rs16922295	rs338047,rs4353435	rs9836309,rs7500467	rs17436698,rs1621960
rs12642390,rs11835325	rs12209624,rs2733016	rs4407359,rs4353435	rs9918898,rs2045058	rs16860949,rs1868504
rs1173201,rs1594756	rs2719795,rs6112264	rs10921533,rs4353435	rs2802552,rs3908728	rs1856857,rs8094633
rs1868504,rs1565206	rs17123319,rs7146241	rs1453093,rs1860990	rs12485431,rs7024968	rs2109749,rs1941575
rs6839504,rs17460940	rs12209624,rs6993531	rs1453093,rs4785964	rs17101954,rs3884319	rs12750776,rs6857752
rs12750776,rs7088631	rs27361,rs6874009	rs7658962,rs1453093	rs4696237,rs7901208	rs2193579,rs876720
rs12750776,rs12611043	rs1982292,rs203316	rs1453093,rs2209348	rs4077806,rs1458931	rs4729973,rs11250862
rs10789739,rs11224046	rs12174106,rs13208143	rs1453093,rs9581697	rs1541456,rs3889624	rs10802958,rs7426466
rs7426466,rs1594756	rs7641482,rs11225091	rs1860990,rs4785964	rs6857752,rs16960555	rs12209624,rs4729973
rs338047,rs12656115	rs1489032,rs2542662	rs7658962,rs1860990	rs11160500,rs2154436	rs11675333,rs7426466
rs3908728,rs17034662	rs10205926,rs7584134	rs2209348,rs1860990	rs1074610,rs12215726	rs4705778,rs11160500
rs1868504,rs12209624	rs11225091,rs8070321	rs1860990,rs9581697	rs17131146,rs7831261	rs2069119,rs11111302
rs6857752,rs2974856	rs1385172,rs11126096	rs7658962,rs4785964	rs17701119,rs11699639	rs10802958,rs338047
rs11553287,rs2829098	rs4666090,rs629116	rs2209348,rs4785964	rs12493613,rs2974856	rs12209624,rs17034662
rs2073643,rs1471932	rs6875718,rs12332481	rs9581697,rs4785964	rs1042852,rs13211186	rs6723635,rs2154436
rs2620454,rs6112264	rs9401572,rs590944	rs7658962,rs2209348	rs13100720,rs2587114	rs1173201,rs1856857
rs2043449,rs9478561	rs12649050,rs178590	rs7658962,rs9581697	rs6595339,rs632616	rs1609930,rs6573571
rs6839504,rs2940369	rs1356661,rs9806165	rs2209348,rs9581697	rs2990427,rs998488	rs2043449,rs6112264
rs12649050,rs6478278	rs12230356,rs1606449	rs9993230,rs2062164	rs9833966,rs6804847	rs4402759,rs12611043
rs6660195,rs4077806	rs6964135,rs17164021	rs2013736,rs2062164	rs4077806,rs2262372	rs4077806,rs2069119
rs4077806,rs12493613	rs6695843,rs7549780	rs7552516,rs2062164	rs6857752,rs1004622	rs12493613,rs11553287
rs4973869,rs2382297	rs10835704,rs17382362	rs2062164,rs4482570	rs4077806,rs2135160	rs1565206,rs2154436
rs10004195,rs6464708	rs6993531,rs12978434	rs9993230,rs2013736	rs10179177,rs9325185	rs822793,rs7088631
rs4077806,rs937052	rs4837167,rs4370620	rs9993230,rs4879272	rs4696237,rs13221267	rs4973869,rs12600450
rs1513331,rs17209584	rs2353623,rs1188594	rs7552516,rs9993230	rs11026040,rs9325185	rs12209624,rs1609930
rs4077806,rs11160500	rs7730928,rs10069102	rs9993230,rs4482570	rs10833766,rs9931263	rs12209624,rs10425651
rs2814833,rs7088631	rs1459280,rs10899315	rs2013736,rs4879272	rs12120917,rs2967369	rs472270,rs1941575
rs4077806,rs7718566	rs1459280,rs4145048	rs7552516,rs2013736	rs13422154,rs4896112	rs212716,rs1356661
rs6464708,rs2109749	rs537362,rs4715221	rs2013736,rs4482570	rs4980270,rs4776947	rs1594756,rs10899315
rs6573571,rs1941575	rs1057356,rs135547	rs7552516,rs4879272	rs12040498,rs221072	rs1503366,rs2193579
rs11675333,rs804374	rs7676018,rs10899315	rs4879272,rs4482570	rs1479139,rs7088631	rs12642390,rs11252939
rs9369273,rs4965761	rs7676018,rs4145048	rs7552516,rs4482570	rs3884319,rs12417291	rs12209624,rs7256224
rs10004195,rs9325132	rs11675333,rs11111302	rs17215895,rs17239092	rs4077806,rs12453774	rs11682188,rs4705778
rs2043449,rs17677616	rs2032476,rs11570662	rs17215895,rs1458931	rs1327090,rs17490039	rs7088631,rs663599
rs705727,rs338047	rs3760402,rs11653126	rs2037664,rs17215895	rs4707043,rs2154436	rs2382297,rs472270
rs9325132,rs3908728	rs12129898,rs12404885	rs17215895,rs1411364	rs2728949,rs12883308	rs1868504,rs10425651
rs10004195,rs2974856	rs13002674,rs11212409	rs17239092,rs11845820	rs9459583,rs2242091	rs13100720,rs4965761
rs13152840,rs12600450	rs12040498,rs1535916	rs2037664,rs11845820	rs13100720,rs12600450	rs6857752,rs4965761
rs7722305,rs4705778	rs4997489,rs12747944	rs1411364,rs11845820	rs2542662,rs2612328	rs12265555,rs1004622
rs4705778,rs11835325	rs315457,rs8066156	rs17239092,rs1458931	rs2728949,rs12513693	rs2069119,rs7088631
rs11835325,rs11553287	rs13208135,rs6922054	rs2037664,rs17239092	rs10059334,rs2542662	rs12642390,rs1903639
rs1856857,rs12600450	rs1772127,rs2328320	rs17239092,rs1411364	rs7627410,rs10259971	rs9361947,rs1594756
rs13117238,rs1609930	rs7128907,rs516454	rs2037664,rs1458931	rs937052,rs2154436	rs2802552,rs12600450
rs4705778,rs8094633	rs12990183,rs12476799	rs1411364,rs1458931	rs3134950,rs9603201	rs2620454,rs3908728
rs4402759,rs13117238	rs11863773,rs237186	rs2037664,rs1411364	rs1478067,rs221072	rs2421844,rs11252939
rs12034493,rs7438860	rs9907306,rs8077062	rs10241074,rs1215910	rs6683017,rs998488	rs11553287,rs8087580
rs2073643,rs876720	rs2313132,rs11250862	rs2802552,rs9516517	rs4077806,rs17209584	rs1903639,rs11553287
rs17436698,rs12611043	rs1613285,rs10245185	rs2802552,rs12307644	rs1479139,rs1440874	rs1856857,rs11250862
rs1479139,rs2382297	rs1109517,rs2226946	rs2802552,rs17739182	rs12118946,rs10998949	rs6738476,rs6112264
rs7426466,rs10268547	rs2069119,rs175897	rs2802552,rs3109670	rs243800,rs10137942	rs4729973,rs12978434
rs1868504,rs16850155	rs12163676,rs236743	rs2802552,rs12054697	rs10802958,rs8090727	rs16850155,rs2193579
rs2043449,rs9369273	rs12209624,rs11225091	rs12307644,rs9516517	rs1554108,rs883176	rs1356661,rs17084316
rs16850155,rs6595339	rs12472660,rs11250862	rs9516517,rs17739182	rs6857752,rs4965761	rs1356661,rs8094633
rs1856857,rs11224046	rs9881624,rs2719795	rs3109670,rs9516517	rs10864166,rs717624	rs1163440,rs12600450
rs12611043,rs804374	rs16922295,rs6416579	rs12054697,rs9516517	rs10735082,rs12436163	rs2193579,rs7256224
rs7426466,rs496697	rs10921267,rs1927707	rs12307644,rs17739182	rs549458,rs2802552	rs7598838,rs2953951
rs338047,rs6857752	rs16901851,rs6478278	rs3109670,rs12307644	rs4575084,rs472270	rs7598838,rs1004622
rs2421844,rs17034662	rs6804847,rs9851451	rs12054697,rs12307644	rs2979269,rs3889624	rs12750776,rs1356661
rs2382297,rs1533484	rs11761916,rs10231667	rs3109670,rs17739182	rs12118946,rs13166070	rs2421844,rs2953201
rs7256224,rs6112264	rs12209624,rs9806165	rs12054697,rs17739182	rs4575084,rs11835325	rs11111302,rs6112264
rs6437639,rs6464708	rs3134950,rs9276310	rs12054697,rs3109670	rs7570820,rs17766637	rs12209624,rs11111302
rs2193579,rs11224046	rs9973317,rs17111543	rs286555,rs11845820	rs10833766,rs16936650	rs2666802,rs7256224
rs11073574,rs12593706	rs1982292,rs17111543	rs286555,rs11819184	rs418905,rs11702287	rs12641400,rs7718566
rs17034662,rs9806165	rs1356661,rs12978434	rs286555,rs3012498	rs627860,rs12762594	rs1609930,rs1004622
rs7438860,rs1609930	rs2069119,rs6112264	rs286555,rs4444432	rs481401,rs17382362	rs2069119,rs1609930
rs6917169,rs12611043	rs11930133,rs7666279	rs286555,rs10152177	rs7088631,rs2154436	rs7426466,rs7468328
rs7438860,rs6839504	rs10833766,rs17003998	rs11819184,rs4444432	rs2339516,rs7746302	rs2313132,rs1941575
rs338047,rs1982292	rs9806165,rs17382362	rs11819184,rs10152177	rs2421844,rs1479139	rs11682188,rs4729973
rs1982292,rs11111302	rs13002674,rs960062	rs3012498,rs4444432	rs13221267,rs10813049	rs1173201,rs7814198
rs10904630,rs804374	rs13002674,rs2237722	rs3012498,rs10152177	rs17034662,rs632616	rs13100720,rs937052
rs10268547,rs10861940	rs6478278,rs361877	rs719993,rs481401	rs531241,rs10813049	rs16850155,rs6573571
rs17209584,rs876720	rs1356661,rs17084316	rs719993,rs9966741	rs13100720,rs10789739	rs2421844,rs11682188
rs12641400,rs9553395	rs12472660,rs175897	rs505900,rs1606449	rs786227,rs7627410	rs418905,rs7088631
rs2073643,rs11553287	rs10276075,rs2074117	rs10816444,rs1606449	rs6728206,rs1864315	rs9369273,rs937052
rs266413,rs6839504	rs13178954,rs369998	rs12471095,rs1606449	rs10864166,rs12235475	rs6857752,rs2953951
rs13100720,rs9361947	rs11225091,rs11111302	rs1606449,rs16978670	rs11892518,rs2400985	rs7718566,rs1004622
rs12118946,rs6464708	rs713177,rs6763683	rs735728,rs1606449	rs4072545,rs2425450	rs4729973,rs1565206
rs4973869,rs6839504	rs7951779,rs12277142	rs505900,rs10816444	rs472270,rs4804004	rs2043449,rs7674604
rs6839504,rs7718566	rs6924706,rs13211186	rs12471095,rs505900	rs2487157,rs10101346	rs17815322,rs9833966
rs10004195,rs6595339	rs12430957,rs9586010	rs505900,rs16978670	rs7901208,rs4128507	rs17034662,rs1004622
rs9369273,rs7088631	rs2974856,rs361877	rs735728,rs505900	rs2382297,rs690534	rs10209628,rs12641400
rs1594756,rs11835325	rs7263,rs2567619	rs12471095,rs10816444	rs6731964,rs1330185	rs32448,rs11553287
rs4705778,rs1471932	rs7690844,rs13120921	rs10816444,rs16978670	rs338047,rs998488	rs9369273,rs12209624
rs16860949,rs11835325	rs715297,rs733907	rs735728,rs10816444	rs4696237,rs7860117	rs2421844,rs472270
rs4696237,rs7722305	rs11157114,rs2415811	rs12471095,rs16978670	rs11208512,rs1873520	rs10899315,rs1941575
rs9369273,rs2109749	rs243800,rs17111543	rs12471095,rs735728	rs12208497,rs880795	rs663599,rs12600450
rs17209584,rs11553287	rs13117238,rs3857450	rs735728,rs16978670	rs10158760,rs12762594	rs11160500,rs12600450
rs12641400,rs13117238	rs6560218,rs2975099	rs9285017,rs1039966	rs12493938,rs10508227	rs7426466,rs12209624
rs13117238,rs9361947	rs11587642,rs12118946	rs1039966,rs4754156	rs338047,rs2186324	rs7088631,rs6112264
rs2421844,rs12600450	rs13298404,rs7020256	rs6700401,rs1039966	rs13100720,rs2666802	rs2620454,rs11250862
rs13117238,rs6839504	rs13117238,rs3797606	rs549458,rs1039966	rs6839504,rs6592794	rs2940369,rs1471932
rs10209628,rs9325132	rs8000091,rs9564896	rs17340577,rs1039966	rs2728949,rs9881624	rs2069119,rs2953201
rs13100720,rs1621960	rs3797606,rs17111543	rs9285017,rs1599512	rs401709,rs6494406	rs9369273,rs472270
rs2073643,rs243800	rs10017609,rs6827604	rs10174976,rs9285017	rs6678966,rs11762975	rs6857752,rs1503366
rs9325132,rs1982292	rs7241487,rs1954876	rs9285017,rs1565206	rs7572685,rs6112264	rs4302831,rs11553287
rs11553287,rs17677616	rs6125226,rs6012493	rs9285017,rs16919516	rs12472660,rs1458931	rs17436698,rs9369273
rs12642390,rs2940369	rs6838924,rs2616441	rs9285017,rs7165410	rs16850155,rs6573571	rs9478561,rs17034662
rs17436698,rs4729973	rs11881963,rs8139100	rs7553224,rs10128671	rs10189353,rs9881624	rs1471932,rs2109749
rs1868504,rs2382297	rs12493613,rs11250862	rs10128671,rs9989227	rs16936650,rs9552482	rs2802552,rs12641400
rs13100720,rs2382297	rs2440837,rs12978434	rs1516003,rs10128671	rs3797606,rs1458931	rs1513331,rs8087580
rs1173201,rs10861940	rs16881490,rs17662118	rs10128671,rs3858931	rs338047,rs2967369	rs1903639,rs10861940
rs2043449,rs6595339	rs17111543,rs12978434	rs7553224,rs9989227	rs4696237,rs650777	rs10422388,rs778982
rs4077806,rs998488	rs2974856,rs6112264	rs7553224,rs1516003	rs10802958,rs4794668	rs1513331,rs10789739
rs7722305,rs6573571	rs728590,rs2226946	rs7553224,rs4450934	rs6917169,rs16901851	rs1594756,rs4965761
rs2421844,rs6464708	rs11755812,rs11250862	rs7553224,rs3858931	rs17533510,rs2967369	rs9837492,rs12642390
rs7426466,rs10861940	rs6757461,rs4972488	rs1516003,rs9989227	rs261739,rs10137160	rs17034662,rs2829098
rs2421844,rs1513331	rs10931865,rs11225091	rs9989227,rs3858931	rs2670104,rs2284777	rs1903639,rs12600450
rs12641400,rs6595339	rs9614308,rs7286069	rs1516003,rs4450934	rs3884319,rs1039966	rs1173201,rs6112264
rs6857752,rs9369273	rs6437639,rs11225091	rs1516003,rs3858931	rs4402759,rs2974856	rs4077806,rs6112264
rs6857752,rs10425651	rs17590515,rs7165410	rs4450934,rs3858931	rs2487157,rs4141626	rs7256224,rs12611043
rs12649050,rs12265555	rs4666090,rs7674604	rs11201031,rs10785264	rs1507433,rs1727731	rs6738476,rs1513331
rs11553287,rs876720	rs7609665,rs3821817	rs17551974,rs11201031	rs2262372,rs1471932	rs2666802,rs12265555
rs17436698,rs2953201	rs16991918,rs5999381	rs11201031,rs7898701	rs4714252,rs7283495	rs11718605,rs17034662
rs338047,rs7011728	rs243800,rs11250862	rs963546,rs11201031	rs6683017,rs6731964	rs2802552,rs8094633
rs12750776,rs12642390	rs8093908,rs2111298	rs11201031,rs1565206	rs17436698,rs11553287	rs2421844,rs10004195
rs2421844,rs2620454	rs2729916,rs10833472	rs10494557,rs12355439	rs13111270,rs472270	rs2313132,rs1982292
rs1553865,rs4705778	rs2134643,rs10835704	rs1591217,rs12355439	rs17533510,rs7870619	rs7718566,rs4965761
rs17034662,rs2109749	rs11675333,rs17382362	rs4909549,rs12355439	rs6112264,rs4810665	rs9369273,rs11160500
rs17460940,rs11250862	rs6086869,rs12625580	rs13208135,rs12355439	rs6902074,rs11767692	rs2109749,rs7256224
rs13117238,rs7718566	rs10835704,rs9806165	rs6868282,rs12355439	rs7598838,rs2154436	rs4965761,rs1004622
rs13100720,rs4705778	rs13117238,rs7996822	rs10494557,rs1591217	rs10864166,rs6518106	rs9837492,rs4965761
rs3908728,rs11553287	rs10802958,rs4658626	rs10494557,rs4909549	rs1682364,rs11157114	rs2953951,rs2109749
rs1982292,rs6464708	rs1955854,rs17111286	rs10494557,rs13208135	rs452747,rs11604487	rs7718566,rs12209624
rs1621960,rs1004622	rs11809246,rs969789	rs10494557,rs6868282	rs2853123,rs586837	rs10209628,rs7722305
rs2974856,rs11553287	rs1476788,rs4789021	rs1591217,rs4909549	rs386673,rs4935151	rs9309739,rs12600450
rs1594756,rs11111302	rs7501491,rs9907783	rs1591217,rs13208135	rs17111543,rs869781	rs472270,rs2154436
rs2382297,rs937052	rs2133376,rs6550581	rs1591217,rs6868282	rs6557885,rs195993	rs4402759,rs1609930
rs11553287,rs1621960	rs2834304,rs2835231	rs13402006,rs7732577	rs6778680,rs4594149	rs2382297,rs175897
rs4705778,rs11111302	rs2793845,rs13002674	rs7732577,rs10884015	rs10792197,rs195993	rs9837492,rs3908728
rs1609930,rs876720	rs4757989,rs373894	rs7732577,rs17053371	rs17622362,rs472270	rs12641400,rs32448
rs9361947,rs6464708	rs2069119,rs11250862	rs7732577,rs2209348	rs4077806,rs6821138	rs7722305,rs2829098
rs2382297,rs17034662	rs11250862,rs11225091	rs7732577,rs1463739	rs338047,rs6941623	rs7088631,rs8087580
rs12034493,rs2154436	rs12209624,rs9402812	rs13402006,rs10884015	rs12741191,rs7256265	rs876720,rs8094633
rs1513331,rs10004195	rs8107113,rs3795003	rs13402006,rs17053371	rs2421844,rs472270	rs6426569,rs4077806
rs16850155,rs2154436	rs2069119,rs6993531	rs13402006,rs2209348	rs11016130,rs2873710	rs17436698,rs1356661
rs2666802,rs7088631	rs13182525,rs6892918	rs13402006,rs1463739	rs12692574,rs8087580	rs2940369,rs1503366
rs7722305,rs12656115	rs4719931,rs11225091	rs17053371,rs10884015	rs6839504,rs4980270	rs10004195,rs10425651
rs7426466,rs9553395	rs1214752,rs9349325	rs2209348,rs10884015	rs6731964,rs13221267	rs7722305,rs1594756
rs1553865,rs6839504	rs6662109,rs2313132	rs10884015,rs1463739	rs3797606,rs1890489	rs4729973,rs7256224
rs17209584,rs1941575	rs12215726,rs6112264	rs17053371,rs2209348	rs6573571,rs998488	rs1513331,rs7011728
rs1173201,rs17460940	rs11675333,rs4594149	rs17053371,rs1463739	rs17739182,rs2873522	rs1868504,rs7718566
rs7722305,rs4965761	rs2318146,rs17111543	rs2209348,rs1463739	rs1479139,rs7755008	rs7426466,rs8087580
rs2421844,rs1609930	rs8066156,rs178590	rs2209348,rs11156534	rs4804992,rs2873522	rs1513331,rs7468328
rs1479139,rs1513331	rs17281652,rs7182025	rs6991993,rs2209348	rs2802552,rs4935151	rs663599,rs2154436
rs6857752,rs8094633	rs2069119,rs4302831	rs11587642,rs2209348	rs10861940,rs6573571	rs4965761,rs11553287
rs13117238,rs6478278	rs11212409,rs6112264	rs6863955,rs11156534	rs12215726,rs2262372	rs10789739,rs11553287
rs4696237,rs338047	rs1982292,rs2833758	rs6991993,rs11156534	rs16853864,rs4776947	rs12642390,rs2587114
rs11675333,rs1982292	rs10899315,rs8139100	rs11587642,rs11156534	rs2819606,rs883176	rs9369273,rs12978434
rs7088631,rs2587114	rs4145048,rs8139100	rs333063,rs11156534	rs645406,rs4141626	rs2382297,rs2833758
rs1868504,rs1982292	rs13111270,rs10007887	rs6863955,rs6991993	rs29569,rs386673	rs1356661,rs1856857
rs1173201,rs6917169	rs7128907,rs4944304	rs11587642,rs6863955	rs12235475,rs7901208	rs6723635,rs2073643
rs7438860,rs11224046	rs12961223,rs7237742	rs6863955,rs333063	rs452747,rs2421844	rs2940369,rs1004622
rs11111302,rs629116	rs9594289,rs9528024	rs11587642,rs6991993	rs9836309,rs2528835	rs1941575,rs11699639
rs1513331,rs11111302	rs1112709,rs9516517	rs333063,rs6991993	rs2487157,rs10973228	rs17436698,rs1856857
rs1513331,rs2940369	rs2318146,rs12978434	rs11587642,rs333063	rs12513693,rs2242091	rs7426466,rs12493613
rs13117238,rs11553287	rs6437639,rs4234200	rs12681039,rs1337013	rs452747,rs7686961	rs17436698,rs12209624
rs6464708,rs2831905	rs7581538,rs1516003	rs7730928,rs12681039	rs1594756,rs6573571	rs1513331,rs6592794
rs9478561,rs8094633	rs12579473,rs2669009	rs10207740,rs1337013	rs7627727,rs10259971	rs10004195,rs10861940
rs1173201,rs876720	rs9871645,rs361877	rs10207740,rs7730928	rs2670104,rs12590469	rs10802958,rs16850155
rs12649050,rs13117238	rs13394706,rs13387400	rs1337013,rs7088631	rs6731964,rs12859601	rs4402759,rs1594756
rs2043449,rs10004195	rs7286069,rs1057356	rs7730928,rs7088631	rs12215726,rs17383309	rs12209624,rs12265555
rs243800,rs7256224	rs960062,rs6478278	rs1862978,rs1337013	rs2670104,rs7088631	rs10209628,rs2154436
rs10268547,rs1594756	rs7286069,rs135700	rs1862978,rs7730928	rs17034662,rs8087580	rs4973869,rs6112264
rs212716,rs2382297	rs2449201,rs2680602	rs7730928,rs1337013	rs13270429,rs4980270	rs1856857,rs2620454
rs1868504,rs2666802	rs6045690,rs6114758	rs1354334,rs10831258	rs11553287,rs2542662	rs4973869,rs12209624
rs13100720,rs16850155	rs2318146,rs9806165	rs9851127,rs11981723	rs9325185,rs2154436	rs2953951,rs11553287
rs6660195,rs13117238	rs1124482,rs719426	rs11981723,rs11188825	rs4704525,rs10833766	rs9837492,rs2587114
rs12641400,rs2814833	rs17517028,rs9614308	rs11981723,rs12003548	rs6731964,rs6458056	rs1356661,rs12209624
rs9361947,rs2154436	rs3792727,rs2354621	rs11981723,rs4754156	rs7166062,rs7256265	rs7598838,rs6573571
rs13415994,rs4077806	rs17084316,rs6112264	rs11981723,rs12241316	rs6941623,rs4141626	rs2666802,rs2953201
rs2421844,rs9361947	rs456809,rs1149042	rs9851127,rs12003548	rs6573571,rs1004622	rs7983448,rs2154436
rs1173201,rs6595339	rs10864166,rs1014979	rs9851127,rs12241316	rs17235597,rs386673	rs17209584,rs1621960
rs17460940,rs7088631	rs4666090,rs8139100	rs17147873,rs2382297	rs17533510,rs688094	rs7598838,rs11252939
rs7088631,rs3908728	rs12615803,rs4145048	rs10093557,rs2382297	rs6683017,rs2819606	rs1356661,rs11111302
rs6723635,rs12642390	rs13002674,rs17596711	rs12493613,rs6112264	rs4929928,rs1822915	rs2421844,rs2940369
rs4402759,rs11224046	rs2043449,rs4594149	rs1373640,rs2382297	rs2139567,rs819338	rs7722305,rs11699639
rs16850155,rs12649050	rs705727,rs8139100	rs17147873,rs10093557	rs12374176,rs4771841	rs12493613,rs8094633
rs9369273,rs1163816	rs12525099,rs9451389	rs17147873,rs10116857	rs4077806,rs1004622	rs11252939,rs876720
rs1513331,rs2974856	rs1915977,rs10899315	rs17147873,rs2253331	rs6683017,rs17034662	rs7870619,rs11553287
rs338047,rs4965761	rs1915977,rs4145048	rs1373640,rs17147873	rs6557885,rs11225091	rs2802552,rs7088631
rs4705778,rs10861940	rs4234200,rs3797606	rs10093557,rs10116857	rs3797606,rs11813964	rs13015149,rs4729973
rs9325132,rs9369273	rs9973317,rs386673	rs10093557,rs2253331	rs7407045,rs6102826	rs7426466,rs663599
rs9837492,rs17677616	rs11111302,rs12978434	rs1373640,rs10093557	rs13100720,rs663599	rs2421844,rs1004622
rs12600450,rs1004622	rs1796918,rs6688119	rs10116857,rs2253331	rs1210649,rs11257461	rs16860949,rs1173201
rs1163816,rs11553287	rs12649050,rs243800	rs1373640,rs10116857	rs4660453,rs4980270	rs1513331,rs3812552
rs472270,rs7088631	rs980292,rs11111302	rs1373640,rs2253331	rs12332238,rs1039966	rs12642390,rs2953951
rs1594756,rs11553287	rs4768226,rs10785264	rs210879,rs17089811	rs7767339,rs12436163	rs10802958,rs1868504
rs1565206,rs6112264	rs1378566,rs11250862	rs5835660,rs17089811	rs883176,rs8098562	rs13015149,rs2620454
rs12642390,rs1621960	rs1963130,rs4793069	rs210879,rs3012498	rs297961,rs12961223	rs8037474,rs12600450
rs13117238,rs2193579	rs960062,rs3797606	rs5835660,rs3012498	rs13100720,rs13270429	rs10268547,rs1621960
rs12600450,rs2587114	rs9571643,rs1249772	rs210879,rs7305791	rs10191261,rs11157114	rs11675333,rs1356661
rs9478561,rs12611043	rs10493950,rs12649050	rs5835660,rs7305791	rs1392898,rs12174106	rs2043449,rs11759127
rs2073643,rs1004622	rs11111302,rs6112264	rs210879,rs1565206	rs7598838,rs13221267	rs2069119,rs4302831
rs6660195,rs8094633	rs212716,rs10200743	rs5835660,rs1565206	rs2069039,rs386673	rs13015149,rs7598838
rs12642390,rs10268547	rs12649050,rs203316	rs5835660,rs210879	rs2802552,rs7088631	rs7598838,rs7256224
rs12642390,rs1471932	rs7641482,rs10835704	rs12003548,rs6105454	rs546382,rs632616	rs1868504,rs998488
rs1868504,rs17209584	rs7624038,rs6549344	rs12003548,rs688094	rs4594149,rs6000353	rs6683017,rs1513331
rs4973869,rs7088631	rs10245185,rs6464942	rs11682188,rs12003548	rs4234200,rs1673067	rs13100720,rs2829098
rs12641400,rs6573571	rs2733016,rs11250862	rs1378566,rs12003548	rs12118946,rs223658	rs9837492,rs6993531
rs12641400,rs12656115	rs10814422,rs2439977	rs12003548,rs2062164	rs13100720,rs17034662	rs9783017,rs7088631
rs1868504,rs17460940	rs17397533,rs17015728	rs7732577,rs1440719	rs2670104,rs17490039	rs9361947,rs1004622
rs7426466,rs32448	rs7674604,rs12978434	rs7686961,rs7732577	rs3884319,rs12490212	rs11160500,rs2154436
rs1513331,rs1004622	rs12649050,rs8139100	rs1435793,rs7732577	rs1210649,rs11835325	rs6723635,rs8094633
rs9369273,rs9361947	rs3889624,rs2111298	rs9821552,rs7732577	rs1996367,rs4439444	rs11682188,rs8094633
rs8094633,rs7256224	rs12649050,rs10425736	rs7732577,rs1471932	rs1868504,rs11157114	rs2953951,rs2154436
rs1941575,rs804374	rs4666090,rs17111543	rs7598176,rs12668197	rs386673,rs17677616	rs6738476,rs8094633
rs7088631,rs11252939	rs4413748,rs13267290	rs12668197,rs6021869	rs11835325,rs12302546	rs9478561,rs2193579
rs10861940,rs12600450	rs13117238,rs7684374	rs12668197,rs10128671	rs2802552,rs2873710	rs7426466,rs4776947
rs12649050,rs12611043	rs12493613,rs1982292	rs12668197,rs9581697	rs10422388,rs778982	rs7426466,rs3812552
rs2666802,rs2974856	rs11174631,rs10785264	rs16890311,rs12668197	rs6549344,rs4763196	rs2421844,rs10789739
rs10209628,rs6464708	rs11250862,rs1471932	rs10920843,rs7854663	rs17111543,rs17490039	rs13100720,rs17034662
rs11835325,rs17677616	rs17443381,rs6112264	rs7854663,rs532487	rs9343335,rs1458931	rs17209584,rs2620454
rs4973869,rs11250862	rs11675333,rs11250862	rs7854663,rs1923405	rs6731964,rs6728206	rs822793,rs1868504
rs2814833,rs12600450	rs16857857,rs17610130	rs7854663,rs3014208	rs2802552,rs9560732	rs12209624,rs10899315
rs4705778,rs12265555	rs1356661,rs4234200	rs7854663,rs7256265	rs4696237,rs883176	rs12209624,rs4145048
rs1479139,rs11553287	rs17436698,rs10899315	rs10920843,rs532487	rs10833766,rs10792710	rs496697,rs8094633
rs17460940,rs11553287	rs17436698,rs4145048	rs10920843,rs1923405	rs10802958,rs3797606	rs9309739,rs7426466
rs17436698,rs9478561	rs2069119,rs7407817	rs10920843,rs7256265	rs9881624,rs7426466	rs4705778,rs17382362
rs1356661,rs12641400	rs11570662,rs139271	rs1923405,rs532487	rs2487157,rs12436163	rs3812552,rs12600450
rs1868504,rs7438860	rs10864166,rs4666090	rs3014208,rs532487	rs883176,rs1605174	rs212716,rs12641400
rs12641400,rs7438860	rs12209624,rs175897	rs532487,rs7256265	rs13128004,rs2873522	rs1163440,rs1173201
rs6839504,rs2953201	rs7959761,rs1037919	rs1923405,rs7256265	rs2802552,rs819338	rs7674604,rs12209624
rs1356661,rs6839504	rs6437639,rs10899315	rs3014208,rs7256265	rs7692067,rs17865999	rs1513331,rs7983448
rs4077806,rs6917169	rs6437639,rs4145048	rs12003548,rs3117996	rs10209628,rs2154436	rs1513331,rs1533484
rs1868504,rs11111302	rs10897604,rs516454	rs10439175,rs3117996	rs4916490,rs17533510	rs4237636,rs6112264
rs12209624,rs2193579	rs17111543,rs4429263	rs7305791,rs3117996	rs13100720,rs2955387	rs4479828,rs12611043
rs7438860,rs1594756	rs948086,rs10894508	rs11015881,rs3117996	rs197956,rs6112264	rs11682188,rs1471932
rs4077806,rs2940369	rs12649050,rs2492336	rs10439175,rs12003548	rs7901208,rs7997323	rs12493613,rs12641400
rs1392172,rs9806165	rs17633041,rs7747059	rs12003548,rs7305791	rs2802552,rs7344613	rs12209624,rs1471932
rs2880075,rs9478561	rs9881624,rs1356661	rs12003548,rs11015881	rs12551619,rs2967369	rs11718605,rs7088631
rs13002674,rs1941575	rs7292549,rs11570662	rs10920843,rs277190	rs9379408,rs175897	rs1503366,rs2666802
rs2043449,rs1868504	rs11149708,rs1568389	rs4450934,rs277190	rs11164647,rs4077806	rs6683017,rs12641400
rs7426466,rs876720	rs6880563,rs6478278	rs10832752,rs277190	rs1879836,rs546382	rs12493613,rs1982292
rs12034493,rs1513331	rs17065715,rs304180	rs11587974,rs277190	rs6557885,rs540277	rs4479828,rs4705778
rs7088631,rs937052	rs2062164,rs13328922	rs10748913,rs2838492	rs2139567,rs12196597	rs7718566,rs4729973
rs11224046,rs10861940	rs10899315,rs4594149	rs8042881,rs2838492	rs6595339,rs2347245	rs10861940,rs4965761
rs13015149,rs12611043	rs4145048,rs4594149	rs2340480,rs2838492	rs2670104,rs6902074	rs7674604,rs2382297
rs1868504,rs6857752	rs7674604,rs6112264	rs7283495,rs2838492	rs17034662,rs2154436	rs2802552,rs7426466
rs7426466,rs10816444	rs1378566,rs17111543	rs2422173,rs2838492	rs610670,rs3848701	rs11160500,rs7256224
rs4705778,rs10268547	rs12209624,rs11250862	rs10748913,rs8042881	rs7692560,rs2967369	rs7598838,rs16850155
rs1479139,rs6839504	rs456809,rs1325257	rs2340480,rs10748913	rs7676018,rs7901208	rs1565206,rs11553287
rs7426466,rs1163816	rs12978434,rs203316	rs10748913,rs7283495	rs11257461,rs2045058	rs12493613,rs2073643
rs1513331,rs1594756	rs12593706,rs8026614	rs2422173,rs10748913	rs1149332,rs10813049	rs1982292,rs10789739
rs7426466,rs804374	rs8090231,rs2927768	rs2340480,rs8042881	rs17383309,rs4804004	rs7598838,rs2620454
rs6592794,rs12600450	rs11252939,rs11253229	rs8042881,rs7283495	rs452747,rs2154436	rs6993531,rs2382297
rs11250862,rs7256224	rs12513693,rs17111543	rs2422173,rs8042881	rs650777,rs11702287	rs12641400,rs761225
rs7718566,rs12600450	rs9881624,rs11225091	rs2340480,rs7283495	rs2139567,rs7115762	rs7983448,rs11553287
rs1513331,rs17677616	rs6875718,rs10075641	rs2422173,rs2340480	rs1554108,rs11827261	rs12493613,rs10004195
rs12600450,rs2154436	rs2313132,rs12978434	rs2422173,rs7283495	rs2339516,rs6821138	rs17436698,rs10899315
rs12034493,rs6112264	rs6948603,rs13446538	rs11764640,rs3014208	rs2040678,rs2873522	rs17436698,rs4145048
rs10209628,rs1941575	rs4921659,rs2597421	rs3014208,rs4497411	rs7692067,rs11761820	rs13015149,rs9361947
rs6437639,rs1513331	rs1356661,rs2382297	rs11764640,rs10748913	rs1074610,rs2032476	rs10004195,rs663599
rs11553287,rs10425651	rs9973317,rs7407817	rs10748913,rs9989227	rs9298025,rs11157114	rs937052,rs2154436
rs11675333,rs11111302	rs1443230,rs17332185	rs2340480,rs11764640	rs2802552,rs2154436	rs11682188,rs1004622
rs1513331,rs1356661	rs9603201,rs9806165	rs11764640,rs9989227	rs13100720,rs11835325	rs4729973,rs4776947
rs9369273,rs2193579	rs1982292,rs9806165	rs11764640,rs4497411	rs2045058,rs11160429	rs7468328,rs12600450
rs6437639,rs17034662	rs1489032,rs6112264	rs4497411,rs9989227	rs7901208,rs869781	rs1471932,rs1621960
rs1471932,rs804374	rs6656888,rs361877	rs17031082,rs12259561	rs17783764,rs887988	rs12209624,rs1982292
rs1356661,rs4705778	rs17101954,rs7525345	rs6723635,rs12259561	rs10101346,rs17034662	rs2421844,rs10209628
rs17436698,rs7718566	rs2513844,rs3802197	rs2924286,rs12259561	rs17436698,rs8087580	rs17436698,rs16850155
rs1392172,rs12600450	rs3770063,rs12714199	rs12259561,rs2273360	rs297961,rs12762594	rs4479828,rs8094633
rs2313132,rs4729973	rs1459280,rs11250862	rs12259561,rs17003998	rs6573571,rs8087580	rs2043449,rs2069119
rs2382297,rs1163816	rs6710932,rs4664781	rs6723635,rs17031082	rs4696237,rs7256265	rs17436698,rs3908728
rs6723635,rs4729973	rs10931865,rs16922295	rs17031082,rs2924286	rs2670104,rs9277914	rs12493613,rs12642390
rs17209584,rs6464708	rs12649050,rs12978434	rs17031082,rs2273360	rs7426466,rs2528835	rs1173201,rs6592794
rs4077806,rs2880075	rs12174106,rs7765798	rs17031082,rs17003998	rs1392898,rs6462227	rs8087580,rs12611043
rs6857752,rs2880075	rs12854728,rs7407817	rs6723635,rs2924286	rs386673,rs2427000	rs1513331,rs7814198
rs1173201,rs6573571	rs10899315,rs1471932	rs6723635,rs2273360	rs4077806,rs17034662	rs6857752,rs11160500
rs1479139,rs4729973	rs4145048,rs1471932	rs2924286,rs2273360	rs10864166,rs7088631	rs2043449,rs3812552
rs1513331,rs6573571	rs13002674,rs17111543	rs2924286,rs17003998	rs963546,rs4929928	rs1868504,rs2953951
rs1941575,rs12611043	rs12493613,rs11225091	rs2273360,rs17003998	rs3884319,rs7769234	rs6857752,rs1004622
rs9837492,rs7722305	rs12978434,rs17003998	rs6868282,rs3797606	rs7089897,rs10833766	rs3908728,rs7256224
rs2421844,rs17209584	rs6964135,rs6948603	rs1458977,rs3797606	rs7901208,rs2873522	rs2620454,rs2829098
rs9369273,rs11835325	rs11250862,rs2440837	rs6723635,rs3797606	rs10802958,rs2583890	rs17034662,rs6573571
rs1513331,rs804374	rs6437639,rs1982292	rs3797606,rs2032942	rs10027074,rs1903639	rs9478561,rs4302831
rs2069119,rs12611043	rs4666090,rs13117238	rs12118392,rs3797606	rs7426466,rs17382362	rs1356661,rs1982292
rs6839504,rs4965761	rs9823159,rs4683874	rs11682188,rs17047630	rs11002813,rs11157114	rs6857752,rs7674604
rs12649050,rs2953951	rs304500,rs7922797	rs11682188,rs149624	rs10833766,rs2226946	rs9783017,rs2193579
rs10004195,rs2620454	rs2840106,rs153311	rs2700335,rs11682188	rs2802552,rs11079476	rs7598838,rs7718566
rs17209584,rs338047	rs5999381,rs2283961	rs11682188,rs10500624	rs7901208,rs804374	rs418905,rs2193579
rs16850155,rs17677616	rs10200743,rs4670080	rs17047630,rs149624	rs13128004,rs6917169	rs7674604,rs1982292
rs1553865,rs12600450	rs9806165,rs804374	rs2700335,rs17047630	rs6683017,rs13100720	rs10209628,rs2620454
rs1356661,rs10268547	rs12978434,rs6112264	rs17047630,rs10500624	rs2802552,rs1541456	rs1982292,rs3812552
rs9369273,rs17034662	rs12148804,rs8024211	rs2700335,rs149624	rs2802552,rs1909158	rs2382297,rs7468328
rs2880075,rs11553287	rs210919,rs6458056	rs149624,rs2062164	rs2262372,rs4804004	rs7598838,rs1356661
rs13117238,rs4729973	rs11250862,rs7071682	rs149624,rs10500624	rs12501428,rs2873522	rs876720,rs2829098
rs13015149,rs4705778	rs2107614,rs17779041	rs2700335,rs2062164	rs4429263,rs6067394	rs1856857,rs1471932
rs4077806,rs6776724	rs11630742,rs11631519	rs2700335,rs10500624	rs2487157,rs6573571	rs1173201,rs4776947
rs6437639,rs7722305	rs10904630,rs2719795	rs10500624,rs2062164	rs9325185,rs8098562	rs1594756,rs10861940
rs2193579,rs1163816	rs2773496,rs10905942	rs9322297,rs594951	rs13100720,rs819338	rs6573571,rs1004622
rs2043449,rs1471932	rs2714251,rs10201792	rs2733016,rs594951	rs6731964,rs8092536	rs10789739,rs7256224
rs10268547,rs6464708	rs11225091,rs2719795	rs7910779,rs594951	rs17185157,rs7176816	rs9837492,rs1594756
rs2382297,rs8087580	rs2382297,rs2833758	rs3110871,rs594951	rs2262372,rs9594289	rs2620454,rs1609930
rs338047,rs1533484	rs10283236,rs12978434	rs594951,rs4429263	rs883176,rs546382	rs1356661,rs2069119
rs2940369,rs12600450	rs7761846,rs9371637	rs9322297,rs2733016	rs1996052,rs13100720	rs17842396,rs1941575
rs6478278,rs804374	rs17111543,rs10835704	rs9322297,rs7910779	rs2802552,rs10259971	rs2620454,rs12265555
rs2043449,rs2666802	rs12649050,rs11225091	rs9322297,rs3110871	rs11157114,rs4141626	rs1903639,rs9361947
rs12034493,rs1868504	rs17111543,rs2953201	rs9322297,rs4429263	rs17382362,rs7263	rs9309739,rs11250862
rs7088631,rs9553395	rs705727,rs11250862	rs2733016,rs7910779	rs10268547,rs4790989	rs9783017,rs12641400
rs17436698,rs338047	rs1014979,rs16922295	rs3110871,rs2733016	rs13100720,rs2154436	rs2666802,rs6573571
rs17436698,rs9325132	rs12649050,rs17443381	rs2733016,rs4429263	rs12503806,rs4980270	rs3908728,rs10861940
rs4973869,rs1513331	rs1982292,rs6993531	rs3110871,rs7910779	rs17013594,rs6595339	rs492479,rs1941575
rs9369273,rs4729973	rs11250862,rs7180475	rs7910779,rs4429263	rs2799751,rs5752638	rs2043449,rs496697
rs2109749,rs12611043	rs2313132,rs6478278	rs3110871,rs4429263	rs7692067,rs998488	rs17209584,rs1594756
rs6839504,rs2953951	rs10491824,rs4567127	rs2528835,rs10101346	rs1210649,rs4075678	rs9361947,rs10789739
rs6595339,rs1941575	rs16839791,rs10759843	rs10101346,rs4804004	rs2802552,rs6112264	rs16860949,rs13100720
rs10422388,rs778982	rs11250862,rs10904630	rs9285017,rs10101346	rs10802958,rs6857752	rs338047,rs1923405
rs6437639,rs2069119	rs12281119,rs986283	rs10101346,rs1411364	rs13427182,rs221072	rs9369273,rs2069119
rs12750776,rs2421844	rs6799338,rs486122	rs13015149,rs10101346	rs1074610,rs11157114	rs2802552,rs2620454
rs4077806,rs12209624	rs243800,rs2318146	rs2528835,rs4804004	rs12215726,rs8087580	rs1503366,rs10861940
rs7426466,rs13117238	rs12493613,rs12209624	rs2528835,rs1411364	rs6979826,rs11157114	rs2043449,rs8070321
rs4077806,rs2587114	rs2722937,rs107069	rs13015149,rs2528835	rs1284742,rs8098562	rs16850155,rs876720
rs6723635,rs1982292	rs11659525,rs11659614	rs9285017,rs4804004	rs10975436,rs4804004	rs2043449,rs11682188
rs1982292,rs7088631	rs16828601,rs346693	rs1411364,rs4804004	rs12493938,rs1210649	rs11252939,rs1471932
rs6917169,rs1609930	rs3843563,rs6986064	rs13015149,rs4804004	rs243800,rs8087580	rs1621960,rs11699639
rs7598838,rs8094633	rs6880563,rs4145048	rs286555,rs4747983	rs2139567,rs8092536	rs7598838,rs876720
rs9325132,rs2953201	rs12615803,rs16853864	rs1356661,rs2069119	rs7686961,rs8098562	rs16860949,rs8094633
rs9325132,rs6917169	rs12649050,rs386673	rs286555,rs11257936	rs7572685,rs12880542	rs338047,rs13270429
rs11111302,rs8094633	rs1413933,rs7453661	rs286555,rs1453093	rs7598838,rs9489535	rs17436698,rs4302831
rs7438860,rs12600450	rs1434203,rs17783764	rs3012498,rs2694781	rs9477114,rs1727731	rs12209624,rs10861940
rs7011728,rs2382297	rs7674604,rs11111302	rs2694781,rs8042881	rs2382297,rs9603201	rs12642390,rs496697
rs2382297,rs3908728	rs2793845,rs9973317	rs6986064,rs2694781	rs2802552,rs4696237	rs2940369,rs876720
rs876720,rs2154436	rs12919110,rs11549845	rs10758968,rs2694781	rs13427182,rs12233667	rs8094633,rs6112264
rs2043449,rs1553865	rs6478278,rs8070321	rs10241074,rs2694781	rs11942354,rs1458931	rs1609930,rs11111302
rs2043449,rs12265555	rs17038650,rs10191261	rs6986064,rs3012498	rs2096221,rs2925049	rs1356661,rs17034662
rs12413261,rs11835325	rs16853864,rs4145048	rs10241074,rs3012498	rs1440874,rs1458931	rs11111302,rs6573571
rs13100720,rs1609930	rs6810424,rs12978434	rs6986064,rs8042881	rs1822979,rs11157114	rs9478561,rs2829098
rs1173201,rs1004622	rs1979473,rs1954876	rs10758968,rs8042881	rs12692574,rs6821138	rs7088631,rs761225
rs4729973,rs1004622	rs7077805,rs7899742	rs10241074,rs8042881	rs887988,rs7692067	rs4479828,rs12209624
rs7718566,rs7088631	rs10493950,rs11250862	rs6986064,rs10758968	rs17034662,rs6416579	rs12493613,rs1941575
rs12118946,rs4729973	rs11866891,rs17205859	rs10241074,rs6986064	rs6447998,rs6917169	rs17436698,rs17034662
rs4077806,rs6573571	rs9615718,rs5771860	rs10241074,rs10758968	rs2974856,rs6112264	rs1503366,rs2109749
rs6839504,rs9581697	rs175897,rs203316	rs1591217,rs7825524	rs2802552,rs4077806	rs11682188,rs13100720
rs6857752,rs2814833	rs10493950,rs2719795	rs1591217,rs1568389	rs17436698,rs9836309	rs17436698,rs7674604
rs338047,rs1503366	rs1356661,rs243800	rs473504,rs7324265	rs9320367,rs386673	rs7718566,rs12611043
rs4077806,rs1479139	rs13002674,rs7674604	rs9285017,rs7324265	rs472270,rs1458931	rs1903639,rs1004622
rs10004195,rs9369273	rs705727,rs10904630	rs1374559,rs7324265	rs2733479,rs6478278	rs2802552,rs12642390
rs17209584,rs10425651	rs7845988,rs10899315	rs7324265,rs1458931	rs16901851,rs17490039	rs13015149,rs2421844
rs1356661,rs1471932	rs7845988,rs4145048	rs505900,rs7324265	rs10209628,rs13100720	rs6723635,rs10425651
rs7722305,rs10789739	rs16837233,rs4854755	rs473504,rs9285017	rs16858419,rs883176	rs2421844,rs2069119
rs12034493,rs12600450	rs6993531,rs11225091	rs473504,rs1374559	rs10190488,rs7256265	rs12641400,rs496697
rs266413,rs12600450	rs10833766,rs4145048	rs473504,rs1458931	rs12762594,rs12984050	rs11252939,rs12611043
rs4696237,rs8094633	rs6966729,rs11978679	rs473504,rs505900	rs12083925,rs12417962	rs1903639,rs2620454
rs2620454,rs11224046	rs703191,rs2065086	rs9285017,rs1374559	rs10489176,rs4129174	rs7598838,rs10268547
rs472270,rs804374	rs4979257,rs2974856	rs1374559,rs1458931	rs7407817,rs1458931	rs418905,rs17034662
rs9837492,rs17034662	rs6112264,rs17003998	rs1374559,rs505900	rs7692067,rs2974856	rs16860949,rs17034662
rs11682188,rs11553287	rs10195378,rs7719051	rs505900,rs1458931	rs9349569,rs386673	rs2193579,rs2967369
rs1868504,rs9806165	rs2793845,rs7641482	rs2027361,rs10772093	rs7692067,rs2096221	rs2382297,rs876720
rs13117238,rs2880075	rs4963078,rs7108433	rs10772093,rs17606144	rs12493938,rs11874319	rs9369273,rs2587114
rs2135160,rs12600450	rs4666090,rs6880563	rs10772093,rs937019	rs6478278,rs6000353	rs7718566,rs175897
rs1982292,rs2953951	rs9571643,rs9572099	rs719569,rs10772093	rs2967369,rs2154436	rs7674604,rs11111302
rs338047,rs12209624	rs2466565,rs17030838	rs10021555,rs10772093	rs12259561,rs17034662	rs2073643,rs937052
rs2109749,rs11553287	rs1870459,rs11250862	rs2027361,rs17606144	rs574223,rs2542662	rs7426466,rs11759127
rs1173201,rs1982292	rs705727,rs11225091	rs2027361,rs937019	rs2729916,rs629116	rs16850155,rs4479828
rs4729973,rs1982292	rs9485679,rs4440494	rs2027361,rs719569	rs1210649,rs7901208	rs7674604,rs4705778
rs6437639,rs8094633	rs17440089,rs2942147	rs10021555,rs2027361	rs7970008,rs2542662	rs10899315,rs2953201
rs6437639,rs10425651	rs2391567,rs1931336	rs17606144,rs937019	rs609485,rs4704525	rs4145048,rs2953201
rs2193579,rs8094633	rs7641482,rs11111302	rs719569,rs17606144	rs7692067,rs8092536	rs2802552,rs2382297
rs9369273,rs2953201	rs10798309,rs1489032	rs10021555,rs17606144	rs386673,rs11079476	rs17084316,rs1594756
rs7722305,rs11111302	rs2069119,rs203316	rs719569,rs937019	rs10209628,rs7672421	rs418905,rs1594756
rs6464708,rs11111302	rs212716,rs17111543	rs10021555,rs937019	rs17533510,rs11756727	rs1982292,rs6993531
rs1392172,rs12209624	rs17517028,rs9614986	rs10021555,rs719569	rs12493938,rs7283495	rs2069119,rs1594756
rs9806165,rs11553287	rs10422388,rs778982	rs7130331,rs1565206	rs12233667,rs1006564	rs6738476,rs7088631
rs2073643,rs2666802	rs13257665,rs10505222	rs17716546,rs1565206	rs221072,rs11698176	rs6592794,rs2953201
rs17436698,rs6464708	rs6426569,rs4077806	rs2149098,rs1565206	rs6830298,rs6079049	rs13100720,rs2587114
rs7088631,rs876720	rs12615803,rs4666090	rs10500624,rs1565206	rs13100720,rs6112264	rs11252939,rs10899315
rs4402759,rs10268547	rs1887181,rs11881963	rs17716546,rs7130331	rs434531,rs17490039	rs12641400,rs4776947
rs1594756,rs1471932	rs7525345,rs12083925	rs2149098,rs7130331	rs10190488,rs11157114	rs1856857,rs6573571
rs9325132,rs234917	rs6811211,rs1479761	rs10500624,rs7130331	rs1996367,rs546382	rs6993531,rs1941575
rs4705778,rs2940369	rs7317344,rs323475	rs7130331,rs4754156	rs6941623,rs1996367	rs4776947,rs4965761
rs1903639,rs6464708	rs10007971,rs11111302	rs17716546,rs2149098	rs963546,rs1476440	rs418905,rs8094633
rs12034493,rs2421844	rs4234200,rs10835704	rs17716546,rs10500624	rs11120234,rs223658	rs16860949,rs3908728
rs4077806,rs13152840	rs12513693,rs3797606	rs17716546,rs4754156	rs243800,rs546382	rs10802958,rs8094633
rs17209584,rs1004622	rs4666090,rs6112264	rs2773496,rs7221897	rs2452578,rs17382362	rs2043449,rs4237636
rs7088631,rs1004622	rs7244767,rs7227107	rs160429,rs2773496	rs6573571,rs4141626	rs12209624,rs7088631
rs9325132,rs876720	rs12350378,rs7029769	rs17596711,rs2773496	rs2528835,rs11698176	rs2802552,rs4705778
rs2043449,rs1565206	rs1982292,rs361877	rs2773496,rs10789739	rs1555155,rs17490039	rs4729973,rs472270
rs4077806,rs4965761	rs16901851,rs203316	rs2773496,rs3014208	rs2670104,rs4980270	rs6993531,rs11553287
rs12641400,rs9369273	rs12649050,rs16853864	rs6863955,rs650777	rs6573571,rs17490039	rs13015149,rs17084316
rs9361947,rs8094633	rs2391567,rs9514897	rs17215895,rs650777	rs4077806,rs16936650	rs32448,rs1982292
rs9806165,rs804374	rs11250862,rs4429263	rs2528835,rs650777	rs2873522,rs4141626	rs1982292,rs6112264
rs13100720,rs2109749	rs1356661,rs2833758	rs4909549,rs650777	rs2850355,rs11157114	rs1356661,rs9361947
rs12750776,rs10004195	rs751302,rs13298404	rs10422388,rs778982	rs7901208,rs11016130	rs1471932,rs876720
rs9369273,rs10425651	rs2328320,rs16882265	rs17215895,rs6863955	rs6112264,rs17003998	rs338047,rs175897
rs2421844,rs13117238	rs6844871,rs4521302	rs6863955,rs2528835	rs12417962,rs2719795	rs4479828,rs1594756
rs4402759,rs4705778	rs1489032,rs2833758	rs6863955,rs4909549	rs6112264,rs1004622	rs12265555,rs1471932
rs16860949,rs9806165	rs12615803,rs2069119	rs6863955,rs4367967	rs7943171,rs2873522	rs4402759,rs11699639
rs11111302,rs9806165	rs12126727,rs11120234	rs10234783,rs16978670	rs2139567,rs2873522	rs4077806,rs2313132
rs13117238,rs12600450	rs7737344,rs2125342	rs11257936,rs16978670	rs2139567,rs8030315	rs17436698,rs1004622
rs11718605,rs2382297	rs9269078,rs12196597	rs6458635,rs12001328	rs2139567,rs8098562	rs2043449,rs8087580
rs1856857,rs11111302	rs6437639,rs9806165	rs6986064,rs12001328	rs10864166,rs17382362	rs12978434,rs1621960
rs17436698,rs9361947	rs1343065,rs6481140	rs9285017,rs12001328	rs2139567,rs586837	rs7598838,rs1621960
rs7722305,rs876720	rs17382362,rs17766637	rs12332238,rs6458635	rs7692067,rs876720	rs11682188,rs2666802
rs17436698,rs2154436	rs12209624,rs1471932	rs12332238,rs6986064	rs6857752,rs804374	rs13100720,rs32448
rs12642390,rs10904630	rs1982292,rs11212409	rs6458635,rs8042881	rs9298025,rs11016130	rs12209624,rs6993531
rs266413,rs7088631	rs13002674,rs12215726	rs9285017,rs8042881	rs2139567,rs6830298	rs10004195,rs2953951
rs1868504,rs2880075	rs17397533,rs10200743	rs6458635,rs6986064	rs876720,rs2873522	rs4402759,rs10861940
rs2043449,rs4965761	rs7674604,rs1390596	rs9285017,rs6458635	rs4077806,rs12762594	rs13100720,rs1004622
rs17209584,rs11224046	rs9573305,rs9573423	rs9285017,rs6986064	rs12641186,rs2045058	rs418905,rs1609930
rs1173201,rs3908728	rs6023608,rs16978670	rs4754156,rs4789021	rs7692067,rs10773559	rs17209584,rs9361947
rs2043449,rs9806165	rs16991918,rs5999081	rs4407359,rs4754156	rs2339516,rs12436163	rs2940369,rs472270
rs2974856,rs804374	rs11250862,rs4237636	rs9824480,rs4754156	rs12493613,rs9603201	rs1513331,rs2967369
rs9783017,rs4077806	rs1438151,rs11250862	rs11164048,rs4754156	rs2245166,rs17533510	rs13100720,rs7011728
rs2421844,rs7088631	rs43063,rs12538310	rs4407359,rs4789021	rs9477114,rs3997685	rs12265555,rs6573571
rs4402759,rs1173201	rs1443230,rs1912865	rs10512056,rs4789021	rs4660453,rs7692067	rs7718566,rs3908728
rs7426466,rs9361947	rs9836309,rs11718647	rs9824480,rs4789021	rs960062,rs2355620	rs1609930,rs4776947
rs7722305,rs6595339	rs2643241,rs2069119	rs11164048,rs4789021	rs853277,rs7692067	rs10268547,rs6112264
rs2421844,rs12265555	rs9944194,rs12912538	rs4407359,rs10512056	rs12792811,rs11699639	rs1471932,rs175897
rs6839504,rs1856857	rs12649050,rs12854728	rs9824480,rs4407359	rs6839504,rs7012725	rs12750776,rs4973869
rs2043449,rs1356661	rs12132648,rs1796918	rs11164048,rs4407359	rs12094766,rs4234200	rs13122032,rs338047
rs1173201,rs11252939	rs17443381,rs16922295	rs9824480,rs10512056	rs883176,rs12762594	rs496697,rs1982292
rs17209584,rs9325132	rs4666090,rs6437639	rs11164048,rs10512056	rs6857752,rs11702287	rs1903639,rs2940369
rs338047,rs6592794	rs6437639,rs4429263	rs11164048,rs9824480	rs1864315,rs2154436	rs2940369,rs2953951
rs7438860,rs2073643	rs16863831,rs11892518	rs933186,rs12449072	rs2149098,rs10962788	rs12611043,rs761225
rs6917169,rs9478561	rs6437639,rs2719795	rs6898546,rs12449072	rs4077806,rs2313132	rs2043449,rs6993531
rs7718566,rs2974856	rs7674604,rs1982292	rs10980865,rs12449072	rs2967369,rs4804992	rs2421844,rs4479828
rs12642390,rs10789739	rs1356661,rs2974856	rs17842396,rs12449072	rs2802552,rs7692067	rs10209628,rs9369273
rs12034493,rs12209624	rs12143908,rs10465736	rs10813049,rs12449072	rs13418708,rs11016130	rs1173201,rs17084316
rs338047,rs3908728	rs16922295,rs10835704	rs6898546,rs933186	rs2134643,rs9739750	rs472270,rs12265555
rs11224046,rs6112264	rs2833758,rs361877	rs10980865,rs933186	rs1392898,rs2509616	rs1356661,rs6112264
rs7426466,rs17677616	rs10818337,rs2809902	rs17842396,rs933186	rs386673,rs17383309	rs7088631,rs7983448
rs17677616,rs8094633	rs13002674,rs2069119	rs10813049,rs933186	rs13427182,rs12762594	rs7674604,rs11553287
rs10004195,rs10899315	rs10920843,rs7537344	rs6898546,rs10980865	rs11016130,rs17034662	rs175897,rs12600450
rs10004195,rs4145048	rs1489032,rs2069119	rs6898546,rs17842396	rs883176,rs4886026	rs11759127,rs12600450
rs4696237,rs11553287	rs16853864,rs2719795	rs6898546,rs10813049	rs4915503,rs10813049	rs4479828,rs6112264
rs13117238,rs1565206	rs13117238,rs9806165	rs17842396,rs10980865	rs6857752,rs10904630	rs472270,rs1621960
rs7438860,rs4729973	rs668449,rs908320	rs10813049,rs10980865	rs2802552,rs17701119	rs4077806,rs2833758
rs2382297,rs761225	rs1356661,rs7407817	rs17842396,rs10813049	rs6857752,rs6112264	rs1503366,rs1594756
rs2620454,rs12978434	rs1568601,rs3851392	rs4954178,rs11188825	rs2339516,rs12206743	rs1173201,rs7011728
rs7426466,rs2953201	rs1356661,rs6112264	rs7834180,rs11188825	rs2137299,rs5771860	rs452747,rs4077806
rs12649050,rs1621960	rs7407817,rs2873522	rs13107892,rs17596711	rs201059,rs12217588	rs4973869,rs1868504
rs2940369,rs11224046	rs4507662,rs10835704	rs4954178,rs17596711	rs17683816,rs17490039	rs1903639,rs2666802
rs2953201,rs12600450	rs7676018,rs980292	rs7834180,rs17596711	rs13211186,rs10833766	rs4729973,rs1941575
rs4705778,rs2587114	rs6888941,rs3822666	rs4954178,rs13107892	rs2853123,rs2873522	rs6723635,rs1004622
rs7438860,rs4705778	rs12472660,rs17053166	rs13107892,rs7834180	rs2139567,rs13128004	rs4973869,rs6857752
rs1173201,rs1503366	rs9343335,rs6911371	rs13107892,rs1944865	rs13100720,rs1471932	rs4973869,rs2154436
rs7088631,rs1471932	rs13194505,rs16922295	rs4954178,rs7834180	rs13191362,rs17683816	rs6857752,rs13152840
rs17436698,rs9837492	rs11212409,rs1959160	rs4954178,rs1944865	rs2670104,rs1553865	rs9478561,rs12978434
rs1513331,rs876720	rs17111543,rs7996822	rs7834180,rs1944865	rs2974402,rs12641186	rs472270,rs761225
rs12641400,rs10861940	rs560733,rs4429263	rs11759781,rs1461008	rs10205916,rs4475843	rs452747,rs9369273
rs2073643,rs17677616	rs9261465,rs2517451	rs10866240,rs1461008	rs2802552,rs4515642	rs2069119,rs6112264
rs11682188,rs7088631	rs12132648,rs12143671	rs7920123,rs1461008	rs11120234,rs17490039	rs12642390,rs1472941
rs4973869,rs1173201	rs11849724,rs12893640	rs10128671,rs1461008	rs6573571,rs11150581	rs2953201,rs11699639
rs4705778,rs234917	rs2733016,rs2974856	rs9325132,rs1461008	rs9477114,rs10833766	rs1173201,rs17842396
rs4705778,rs2073643	rs7407817,rs6112264	rs10866240,rs11759781	rs452747,rs2542662	rs2802490,rs2154436
rs2073643,rs12978434	rs9948367,rs7244767	rs11759781,rs7920123	rs10802958,rs6573571	rs11252939,rs4776947
rs9837492,rs4729973	rs3857450,rs2186324	rs11759781,rs10128671	rs6437639,rs12513693	rs11252939,rs678304
rs6857752,rs1163816	rs2043449,rs203316	rs9325132,rs11759781	rs12762594,rs8087580	rs1868504,rs472270
rs6573571,rs2154436	rs735728,rs12978434	rs10866240,rs7920123	rs175897,rs6105454	rs10789739,rs11111302
rs7722305,rs2069119	rs3134211,rs2513844	rs10866240,rs10128671	rs7535138,rs9387987	rs2953201,rs12978434
rs7426466,rs13100720	rs11675333,rs11225091	rs10866240,rs9325132	rs7656741,rs2871387	rs2421844,rs2313132
rs12642390,rs10004195	rs1378566,rs2318146	rs10792710,rs10846936	rs2733016,rs2974856	rs4479828,rs17034662
rs10004195,rs1565206	rs1153862,rs8024211	rs1354334,rs10846936	rs10205926,rs12522752	rs6723635,rs16850155
rs1565206,rs12611043	rs13002674,rs1356661	rs12003548,rs10846936	rs17005662,rs4804992	rs6723635,rs10861940
rs16850155,rs17034662	rs6662109,rs11225091	rs1609930,rs10846936	rs255884,rs7205503	rs10861940,rs12611043
rs10789739,rs2154436	rs2719795,rs804374	rs1354334,rs10792710	rs7197253,rs203316	rs6738476,rs1173201
rs2421844,rs1565206	rs1982292,rs2069119	rs12003548,rs10792710	rs6851168,rs10413326	rs6723635,rs7256224
rs2953951,rs9806165	rs6437639,rs980292	rs1609930,rs10792710	rs10866240,rs10059334	rs10004195,rs7011728
rs6595339,rs2620454	rs9871645,rs12649050	rs10792710,rs265703	rs7333554,rs17742463	rs2967369,rs2154436
rs4705778,rs1903639	rs4594149,rs203316	rs1354334,rs1609930	rs6662109,rs7349363	rs1004622,rs2829098
rs11553287,rs7256224	rs12209624,rs10505958	rs1354334,rs265703	rs12209624,rs7256224	rs2382297,rs7983448
rs2974856,rs8094633	rs11937285,rs2069119	rs12003548,rs1609930	rs12277142,rs804374	rs9309739,rs12642390
rs4705778,rs1004622	rs735728,rs10833766	rs12003548,rs265703	rs4549047,rs6966729	rs4479828,rs2940369
rs9837492,rs13117238	rs12649050,rs11881963	rs7390913,rs12603369	rs12987316,rs1876716	rs10209628,rs4965761
rs13117238,rs3908728	rs3797606,rs12193457	rs2340480,rs7390913	rs1616925,rs12277142	rs7468328,rs11553287
rs13117238,rs2154436	rs6437639,rs804374	rs7390913,rs959702	rs2971576,rs2822738	rs12750776,rs937052
rs6437639,rs6839504	rs6437639,rs6993531	rs7390913,rs7899755	rs12641400,rs12611043	rs2069119,rs12265555
rs4705778,rs1594756	rs12493613,rs6112264	rs2340480,rs12603369	rs10761733,rs4075678	rs4077806,rs527921
rs496697,rs9806165	rs4403471,rs9987568	rs4450934,rs12603369	rs2043449,rs9951128	rs1903639,rs17034662
rs4705778,rs10789739	rs4666090,rs9806165	rs959702,rs12603369	rs7765798,rs2427000	rs2109749,rs10425651
rs2953201,rs12611043	rs10904630,rs10899315	rs7899755,rs12603369	rs7579007,rs11663647	rs1609930,rs2400985
rs7426466,rs2193579	rs10904630,rs4145048	rs2340480,rs4450934	rs17436698,rs4610451	rs1513331,rs7674604
rs7438860,rs7256224	rs1425012,rs17015728	rs2340480,rs959702	rs2152493,rs2267009	rs12493613,rs1471932
rs7426466,rs1356661	rs6437639,rs7674604	rs2340480,rs7899755	rs751302,rs4075678	rs1982292,rs10861940
rs9837492,rs6917169	rs17084316,rs1992046	rs11056264,rs6105454	rs2161989,rs7676018	rs4402759,rs175897
rs7438860,rs8094633	rs11755812,rs2318146	rs2037664,rs11056264	rs11893703,rs9513105	rs12642390,rs175897
rs6839504,rs1392172	rs11937285,rs629116	rs819338,rs6105454	rs13107892,rs8094633	rs1856857,rs2940369
rs7438860,rs13117238	rs1489032,rs17596711	rs2037664,rs819338	rs17701119,rs2299934	rs17436698,rs6738476
rs12118946,rs2073643	rs12493613,rs7936368	rs6105454,rs2253331	rs13002674,rs9603201	rs13100720,rs1471932
rs2421844,rs9478561	rs2191043,rs7845988	rs2037664,rs2253331	rs13417872,rs13347543	rs9478561,rs11252939
rs338047,rs11111302	rs2542662,rs17003998	rs6979826,rs6105454	rs10205926,rs1610237	rs12750776,rs2940369
rs876720,rs12611043	rs4594149,rs227028	rs2037664,rs6979826	rs2940369,rs1503366	rs17436698,rs6592794
rs2135160,rs2382297	rs9973317,rs11937285	rs2037664,rs6105454	rs6695843,rs11112788	rs338047,rs10245185
rs2043449,rs7088631	rs10269891,rs2318146	rs1442172,rs6049062	rs7722305,rs2382297	rs2940369,rs17034662
rs6464708,rs937052	rs10899315,rs11881963	rs1442172,rs17177163	rs7996822,rs991654	rs17436698,rs2953951
rs6723635,rs12641400	rs4145048,rs11881963	rs1442172,rs2414761	rs7537344,rs6437639	rs9783017,rs10268547
rs1513331,rs2880075	rs9309739,rs11250862	rs1442172,rs11188825	rs12649050,rs9987568	rs11771585,rs2382297
rs4077806,rs7814198	rs2235341,rs137074	rs2306134,rs6049062	rs12692574,rs543358	rs1503366,rs1004622
rs7722305,rs1163816	rs6922679,rs17111543	rs17177163,rs6049062	rs12241316,rs254775	rs6464708,rs1609930
rs12615803,rs2043449	rs13002674,rs1161812	rs2414761,rs6049062	rs1868504,rs9369273	rs11164647,rs4077806
rs12642390,rs243800	rs3797606,rs4134403	rs11188825,rs6049062	rs980292,rs2078266	rs4077806,rs10021555
rs2953951,rs804374	rs3857450,rs17111543	rs17177163,rs2306134	rs2819606,rs34530	rs4077806,rs16954743
rs12641400,rs804374	rs7627410,rs6437639	rs2414761,rs2306134	rs3886994,rs11865210	rs1903639,rs6573571
rs6857752,rs3908728	rs13194505,rs1887181	rs11188825,rs2306134	rs4754156,rs1471932	rs12265555,rs7256224
rs12750776,rs6464708	rs12649050,rs361877	rs17177163,rs2414761	rs1513331,rs12600450	rs4402759,rs17382362
rs7426466,rs10425651	rs1014979,rs11212409	rs11188825,rs2414761	rs12824655,rs7407817	rs2262984,rs4077806
rs12641400,rs11252939	rs4666090,rs12978434	rs13100234,rs12332238	rs4714252,rs286555	rs12265555,rs1941575
rs4402759,rs12642390	rs10928161,rs11250862	rs17049067,rs13100234	rs12141834,rs891578	rs10861940,rs2109749
rs12118946,rs9325132	rs6437639,rs560733	rs13100234,rs7654381	rs11726569,rs7746302	rs2109749,rs8087580
rs4705778,rs6592794	rs13117238,rs203316	rs13100234,rs7950920	rs7654381,rs495083	rs6738476,rs7426466
rs9581697,rs12600450	rs6498301,rs204028	rs13100234,rs17460940	rs606236,rs17091486	rs1868504,rs3812552
rs10209628,rs4077806	rs7521028,rs6677369	rs505900,rs7939047	rs7635553,rs11257461	rs6592794,rs10789739
rs6723635,rs4705778	rs4133031,rs12892144	rs13017917,rs505900	rs2789424,rs6426569	rs1356661,rs2833758
rs10004195,rs9806165	rs2974856,rs12978434	rs505900,rs1453093	rs9790091,rs16853864	rs6426569,rs17034662
rs7598838,rs1513331	rs1982292,rs11111302	rs4674799,rs505900	rs613706,rs17003998	rs338047,rs2967369
rs4705778,rs11252939	rs4613301,rs17111543	rs13152840,rs505900	rs2040678,rs107069	rs11675333,rs2666802
rs6437639,rs2620454	rs896210,rs13398062	rs4925457,rs11053689	rs2452578,rs9806165	rs16850155,rs12209624
rs1982292,rs10425651	rs2099269,rs1843240	rs6595339,rs11053689	rs7426466,rs17209584	rs2940369,rs761225
rs7598838,rs338047	rs1356661,rs10899315	rs11053689,rs1019254	rs1476440,rs6518106	rs7718566,rs11553287
rs6917169,rs2620454	rs1356661,rs4145048	rs9285017,rs11053689	rs2242091,rs663599	rs12209624,rs4965761
rs7598838,rs11553287	rs10238612,rs757161	rs11981723,rs11053689	rs16853843,rs13389846	rs17842396,rs1609930
rs2382297,rs1865955	rs4234200,rs7674604	rs4925457,rs6595339	rs7579007,rs10904630	rs527921,rs12600450
rs4729973,rs2666802	rs11225091,rs11052197	rs4925457,rs1019254	rs9603201,rs2096221	rs2421844,rs6112264
rs16850155,rs1941575	rs1489032,rs7676018	rs4925457,rs9285017	rs495083,rs17701119	rs2802552,rs2193579
rs17436698,rs17677616	rs4145048,rs8070321	rs4925457,rs11981723	rs9372100,rs4729973	rs1173201,rs2400985
rs1868504,rs9837492	rs12500640,rs10899315	rs6595339,rs1019254	rs2819606,rs9973317	rs17436698,rs4479828
rs338047,rs12454469	rs12500640,rs4145048	rs9285017,rs6595339	rs7598838,rs2193579	rs7674604,rs1173201
rs12265555,rs804374	rs13194505,rs16901851	rs6595339,rs11981723	rs6442763,rs2242091	rs1513331,rs2400985
rs6839504,rs3908728	rs10269891,rs11250862	rs9285017,rs1019254	rs6660195,rs1868504	rs1903639,rs1621960
rs4696237,rs1173201	rs7547000,rs2026594	rs11981723,rs1019254	rs243800,rs7769234	rs17084316,rs1982292
rs6857752,rs2109749	rs16922295,rs7996822	rs9285017,rs11981723	rs17185157,rs12493613	rs1173201,rs175897
rs12642390,rs12656115	rs980292,rs804374	rs12281147,rs6416579	rs1868504,rs4705778	rs10861940,rs10425651
rs13415994,rs9325132	rs1378566,rs7676018	rs1173201,rs12281147	rs7845988,rs9987568	rs9361947,rs4776947
rs338047,rs2666802	rs11257461,rs10833766	rs13415261,rs12281147	rs9372100,rs6079049	rs11682188,rs2109749
rs12034493,rs13117238	rs12649050,rs8070321	rs12350378,rs12281147	rs10201792,rs2069119	rs4402759,rs1903639
rs17677616,rs1941575	rs11675333,rs1982292	rs4241836,rs12281147	rs373894,rs9552482	rs4402759,rs9361947
rs338047,rs2802490	rs3804300,rs2215015	rs1173201,rs6416579	rs12490212,rs16872220	rs4145048,rs2154436
rs4705778,rs3908728	rs1233653,rs211994	rs13415261,rs6416579	rs12344562,rs4075678	rs10013536,rs11250862
rs12750776,rs13117238	rs7641482,rs16922295	rs12350378,rs6416579	rs786227,rs2814346	rs17084316,rs472270
rs1513331,rs472270	rs256251,rs4958241	rs4241836,rs6416579	rs13324296,rs1732161	rs4077806,rs7983448
rs6437639,rs1941575	rs7674604,rs6993531	rs13415261,rs1173201	rs10778490,rs11160429	rs13152840,rs2154436
rs13117238,rs9369273	rs2025670,rs2767366	rs1173201,rs12350378	rs16850155,rs4965761	rs663599,rs1941575
rs1941575,rs12978434	rs3797057,rs33953	rs4241836,rs1173201	rs1488802,rs2542662	rs1173201,rs2069119
rs9478561,rs1471932	rs2837277,rs7279519	rs13415261,rs12350378	rs12191340,rs4134403	rs12642390,rs2967369
rs4402759,rs1982292	rs17111543,rs12590469	rs13415261,rs4241836	rs1173201,rs10816444	rs4402759,rs13100720
rs4077806,rs7438860	rs705727,rs12215726	rs4241836,rs12350378	rs12512985,rs8090727	rs1173201,rs2802490
rs12649050,rs804374	rs6437639,rs13117238	rs12749460,rs12792811	rs12332238,rs6559424	rs17842396,rs8094633
rs7722305,rs2940369	rs17436698,rs12493613	rs12355439,rs12792811	rs2421844,rs9361947	rs11682188,rs12978434
rs12209624,rs2587114	rs1927155,rs10981233	rs13015149,rs12792811	rs9816234,rs657374	rs7598838,rs10861940
rs1173201,rs1471932	rs17205859,rs2311139	rs17011585,rs12792811	rs11787033,rs9989503	rs4705778,rs3812552
rs4077806,rs1503366	rs12508070,rs7672988	rs12749460,rs12355439	rs7581538,rs2719795	rs17436698,rs12493613
rs2043449,rs7718566	rs6810424,rs804374	rs12749460,rs13015149	rs10231667,rs6112264	rs7674604,rs7256224
rs2043449,rs11224046	rs11250862,rs6112264	rs12749460,rs4450934	rs17436698,rs4479828	rs2421844,rs12978434
rs10268547,rs17034662	rs1356661,rs17766637	rs12749460,rs17011585	rs9360386,rs7089897	rs10004195,rs12209624
rs12265555,rs11224046	rs4742382,rs2067545	rs13015149,rs12355439	rs1553865,rs11553287	rs11553287,rs17382362
rs7722305,rs10425651	rs17589334,rs1463739	rs4450934,rs12355439	rs7624015,rs10861940	rs452747,rs11553287
rs12642390,rs2666802	rs1884587,rs7145014	rs17011585,rs12355439	rs2819606,rs17120124	rs10209628,rs9361947
rs12642390,rs7256224	rs6731656,rs12990071	rs13015149,rs17011585	rs6723635,rs1004622	rs11675333,rs12642390
rs11224046,rs2109749	rs13002674,rs6112264	rs17011585,rs4450934	rs2850355,rs10505958	rs7426466,rs4145048
rs2382297,rs2587114	rs9693244,rs7820324	rs9851127,rs2528835	rs418905,rs10215187	rs7718566,rs2953201
rs2135160,rs9325132	rs12649050,rs227028	rs7834180,rs4145048	rs9444824,rs13297034	rs13100720,rs2953201
rs12600450,rs2829098	rs1161812,rs1489032	rs7834180,rs12347079	rs17436698,rs2134986	rs12209624,rs175897
rs4402759,rs17034662	rs1356661,rs6993531	rs4385488,rs7834180	rs12332238,rs11553287	rs418905,rs1982292
rs1868504,rs4705778	rs2191043,rs203316	rs7834180,rs8043204	rs2135160,rs10268547	rs1356661,rs3908728
rs4705778,rs2829098	rs4666090,rs1459280	rs7834180,rs998488	rs2135160,rs8026614	rs1982292,rs527921
rs4402759,rs12600450	rs10798309,rs11056448	rs12118392,rs1655089	rs6998516,rs11160429	rs1565206,rs12978434
rs6437639,rs9837492	rs2686317,rs6550581	rs9309739,rs10061623	rs243800,rs4075678	rs11682188,rs4302831
rs6437639,rs7088631	rs16901851,rs11250862	rs9309739,rs4754156	rs12120917,rs2823045	rs212716,rs11111302
rs4402759,rs17677616	rs1014979,rs12978434	rs9309739,rs7789282	rs786227,rs645406	rs32448,rs2940369
rs13117238,rs17034662	rs11553287,rs696591	rs9309739,rs10895011	rs12215726,rs7201175	rs16850155,rs7870619
rs7598838,rs7426466	rs4244131,rs343802	rs17864779,rs9309739	rs13389846,rs248132	rs17084316,rs12600450
rs2043449,rs4479828	rs9398060,rs11212409	rs10061623,rs4754156	rs6838924,rs12215726	rs7722305,rs2873522
rs6917169,rs1594756	rs11930133,rs12498378	rs10061623,rs7789282	rs9459583,rs178590	rs17084316,rs11111302
rs1163440,rs338047	rs2313132,rs3797606	rs10061623,rs10895011	rs4479828,rs2729916	rs1533484,rs6573571
rs1513331,rs2831905	rs12209624,rs6112264	rs17864779,rs10061623	rs7656741,rs9320367	rs1868504,rs761225
rs7426466,rs9478561	rs11225091,rs2833758	rs7789282,rs4754156	rs10209628,rs7088631	rs7870619,rs11252939
rs10268547,rs2666802	rs6478278,rs2974856	rs10895011,rs4754156	rs10268547,rs12600385	rs4479828,rs3908728
rs1609930,rs1471932	rs13002674,rs10283236	rs17864779,rs4754156	rs7581538,rs243800	rs2313132,rs1173201
rs1513331,rs10904630	rs11208512,rs203316	rs7789282,rs10895011	rs248132,rs1471932	rs11971779,rs2382297
rs10268547,rs1941575	rs10831258,rs12361129	rs17864779,rs7789282	rs12126727,rs297961	rs13270429,rs2382297
rs2043449,rs10861940	rs6811211,rs7681557	rs17864779,rs10895011	rs9444824,rs8142814	rs9837492,rs2313132
rs876720,rs1941575	rs17101954,rs228490	rs748332,rs10772093	rs418905,rs10268547	rs12493613,rs12209624
rs4077806,rs266413	rs12649050,rs4594149	rs4497411,rs10772093	rs1458977,rs853277	rs4302831,rs472270
rs1513331,rs2829098	rs9881624,rs1489032	rs4638264,rs10772093	rs1464332,rs7894555	rs1903639,rs6592794
rs4077806,rs1903639	rs13117238,rs12193457	rs1594756,rs10772093	rs6554659,rs7769234	rs988032,rs7088631
rs1868504,rs1163816	rs4728178,rs11881963	rs17596711,rs12003548	rs7676018,rs12984050	rs10861940,rs6573571
rs13100720,rs2666802	rs11948139,rs3822666	rs17596711,rs7180475	rs2352187,rs6112264	rs6573571,rs8087580
rs6839504,rs11835325	rs12215726,rs17003998	rs17596711,rs651083	rs549458,rs8045451	rs2382297,rs12978434
rs6464708,rs4965761	rs13117238,rs12854728	rs17596711,rs2267161	rs2135160,rs11553287	rs9783017,rs1868504
rs1941575,rs2829098	rs10899315,rs1944865	rs2069119,rs17596711	rs934062,rs6112264	rs4402759,rs2666802
rs12118946,rs7722305	rs4145048,rs1944865	rs12003548,rs7180475	rs7613160,rs2400985	rs4402759,rs7256224
rs3908728,rs12611043	rs10921533,rs12649050	rs12003548,rs651083	rs11764640,rs1420030	rs2421844,rs418905
rs12265555,rs2154436	rs11905015,rs586837	rs12003548,rs2267161	rs6857752,rs1173201	rs16860949,rs12641400
rs4973869,rs7426466	rs4666090,rs2440837	rs2069119,rs12003548	rs10781530,rs2230681	rs2421844,rs4776947
rs3908728,rs2154436	rs3857450,rs11139777	rs651083,rs7180475	rs1356661,rs2440837	rs17209584,rs17842396
rs1356661,rs9478561	rs9973317,rs361877	rs7180475,rs2267161	rs4072545,rs6435208	rs16936650,rs1941575
rs338047,rs2829098	rs1465914,rs7820065	rs2069119,rs7180475	rs9459583,rs12453774	rs11675333,rs6464708
rs7722305,rs2620454	rs2339751,rs1377783	rs651083,rs2267161	rs7789282,rs1594756	rs338047,rs8070321
rs6442763,rs12600450	rs2974856,rs7407817	rs2069119,rs651083	rs3913668,rs1006564	rs452747,rs12600450
rs2620454,rs11160500	rs16853864,rs980292	rs2069119,rs2267161	rs876720,rs2829098	rs4402759,rs10789739
rs2620454,rs4965761	rs11755812,rs10759843	rs7000239,rs11188825	rs3792727,rs6112264	rs9309739,rs6112264
rs7718566,rs17677616	rs13117238,rs2043189	rs7789282,rs11188825	rs16850155,rs4763196	rs338047,rs4776947
rs13415994,rs4705778	rs16853864,rs2893973	rs11188825,rs7115055	rs13435628,rs9987568	rs4705778,rs8070321
rs4705778,rs2814833	rs1014979,rs7935720	rs10128029,rs11188825	rs853277,rs939453	rs10209628,rs13100720
rs17677616,rs10425651	rs1471932,rs175897	rs7789282,rs7000239	rs880795,rs12625736	rs11682188,rs472270
rs13100720,rs472270	rs6914139,rs7747059	rs7000239,rs12311229	rs10180858,rs17604002	rs472270,rs11111302
rs1479139,rs6437639	rs10899315,rs2974856	rs7000239,rs7115055	rs853277,rs13040315	rs17436698,rs10004195
rs12615803,rs12600450	rs4145048,rs2974856	rs10128029,rs7000239	rs1903639,rs6112264	rs2699783,rs7718566
rs7598838,rs6839504	rs4455743,rs11764640	rs7789282,rs12311229	rs2158440,rs6902074	rs4302831,rs2193579
rs9325132,rs472270	rs10899315,rs12978434	rs7789282,rs7115055	rs1149332,rs1163816	rs17209584,rs6592794
rs1982292,rs472270	rs4145048,rs12978434	rs10128029,rs7789282	rs6435208,rs8026614	rs234917,rs496697
rs4077806,rs1533484	rs1378566,rs7146189	rs7115055,rs12311229	rs12508070,rs418905	rs6573571,rs2829098
rs12641400,rs9478561	rs2069119,rs804374	rs10128029,rs12311229	rs853277,rs7984995	rs17436698,rs2587114
rs13100720,rs9478561	rs3797606,rs17003998	rs10128029,rs7115055	rs822793,rs2284777	rs1356661,rs17382362
rs6857752,rs9478561	rs17596711,rs9806165	rs11813964,rs2955965	rs10866722,rs11657827	rs17436698,rs2440837
rs1503366,rs7088631	rs7684374,rs203316	rs17460940,rs2955965	rs11225091,rs9533304	rs12600450,rs8087580
rs13117238,rs10833766	rs7767339,rs10899315	rs7860117,rs2955965	rs6586374,rs7744917	rs12750776,rs4302831
rs4705778,rs7870619	rs11053396,rs17589334	rs10843938,rs2955965	rs6913182,rs663599	rs12750776,rs4479828
rs2073643,rs17034662	rs12493613,rs175897	rs2955965,rs1458931	rs6674511,rs9320367	rs496697,rs2940369
rs17460940,rs2382297	rs11675333,rs10835704	rs7609123,rs11257936	rs549458,rs4888947	rs1533484,rs6112264
rs2421844,rs10904630	rs9816234,rs12649050	rs17011737,rs11257936	rs12233667,rs1173201	rs10802958,rs9478561
rs12641400,rs243800	rs10493950,rs1378566	rs12741191,rs11257936	rs7730928,rs11160429	rs418905,rs10268547
rs12641400,rs17209584	rs1600863,rs13100234	rs3109670,rs11257936	rs4925457,rs10027074	rs11167787,rs2666802
rs13015149,rs1513331	rs12615803,rs1356661	rs1982292,rs4141626	rs10268547,rs10861940	rs2666802,rs8087580
rs11224046,rs11160500	rs2043449,rs6437639	rs853277,rs1982292	rs11225091,rs5999081	rs7718566,rs2967369
rs6839504,rs1903639	rs6993531,rs7146189	rs1982292,rs4743939	rs3913668,rs6127984	rs1609930,rs2967369
rs1609930,rs4965761	rs13070530,rs6478278	rs13155911,rs1982292	rs9790091,rs2633582	rs6426569,rs2154436
rs12118946,rs1513331	rs13070431,rs12649050	rs1982292,rs10512056	rs12233667,rs3213403	rs1471932,rs12978434
rs6839504,rs7468328	rs1356661,rs2069119	rs853277,rs4141626	rs4888947,rs2542662	rs4077806,rs2967369
rs4402759,rs6857752	rs1982292,rs804374	rs4743939,rs4141626	rs7598838,rs1173201	rs11553287,rs998488
rs8094633,rs1004622	rs1489032,rs804374	rs13155911,rs4141626	rs1214752,rs9472175	rs1302,rs2043449
rs10425651,rs2154436	rs7103288,rs17524110	rs10512056,rs4141626	rs17503799,rs6518106	rs2043449,rs1163440
rs12750776,rs8094633	rs2254880,rs7537340	rs853277,rs4743939	rs9837492,rs12583992	rs822793,rs7426466
rs338047,rs995330	rs4666090,rs2237722	rs853277,rs13155911	rs6731964,rs17307318	rs4705778,rs2953951
rs4705778,rs9553395	rs11212409,rs2440837	rs853277,rs10512056	rs1609930,rs2154436	rs6993531,rs2193579
rs2043449,rs2953201	rs7674604,rs17766637	rs13155911,rs4743939	rs10259971,rs12762594	rs17842396,rs7256224
rs6731964,rs7722305	rs2974856,rs804374	rs10512056,rs4743939	rs17131146,rs13208143	rs7088631,rs12978434
rs12642390,rs2974856	rs1397443,rs860232	rs13155911,rs10512056	rs650777,rs1461008	rs10861940,rs2587114
rs6839504,rs12209624	rs12656115,rs6112264	rs11737308,rs4747983	rs1484926,rs10027074	rs2193579,rs998488
rs7088631,rs9806165	rs17436698,rs2440837	rs10814422,rs4747983	rs6435208,rs2925049	rs10004195,rs7674604
rs2620454,rs1594756	rs4719931,rs6478278	rs2700335,rs4747983	rs4077806,rs7722305	rs17084316,rs12611043
rs12265555,rs11553287	rs9806165,rs203316	rs11737308,rs10814422	rs6731964,rs645406	rs1356661,rs7011728
rs4077806,rs472270	rs6068438,rs2137299	rs11737308,rs10128671	rs1042852,rs1996367	rs12493613,rs2382297
rs6437639,rs6857752	rs11854494,rs8038016	rs11737308,rs10813049	rs12503806,rs606236	rs17034662,rs12978434
rs12034493,rs1982292	rs11208512,rs7674604	rs2700335,rs11737308	rs2214079,rs11698176	rs7983448,rs1004622
rs7088631,rs2953201	rs12615803,rs17003998	rs10814422,rs10128671	rs1042852,rs650777	rs12642390,rs2313132
rs1356661,rs17209584	rs13306654,rs629116	rs10813049,rs10814422	rs452747,rs7426466	rs2802552,rs7722305
rs4077806,rs2953201	rs13323210,rs10251955	rs2700335,rs10814422	rs13100720,rs11224046	rs11718605,rs11250862
rs2073643,rs10904630	rs6051716,rs2719795	rs2700335,rs10128671	rs10816444,rs7975146	rs11675333,rs17382362
rs1173201,rs4302831	rs17084316,rs11111302	rs2700335,rs10813049	rs9477114,rs1599512	rs7722305,rs17382362
rs1173201,rs4479828	rs6478278,rs2719795	rs10924085,rs1682601	rs10190488,rs6481359	rs1903639,rs1609930
rs6839504,rs9478561	rs4925457,rs12649050	rs1682601,rs1019254	rs1214752,rs998488	rs9361947,rs7256224
rs10268547,rs12611043	rs1356661,rs17293069	rs12272397,rs1682601	rs1149332,rs584632	rs4077806,rs9325185
rs17436698,rs1513331	rs1799660,rs17292180	rs10924085,rs7305791	rs6735106,rs2400985	rs1868504,rs8037474
rs10904630,rs1609930	rs7935720,rs6112264	rs7305791,rs1019254	rs1884367,rs2284777	rs13100720,rs663599
rs1621960,rs6112264	rs3797606,rs2761988	rs12272397,rs7305791	rs1149332,rs663599	rs6857752,rs663599
rs12649050,rs2974856	rs2719795,rs361877	rs10924085,rs2832807	rs6571846,rs4804004	rs17436698,rs17084316
rs2421844,rs1503366	rs11675333,rs12978434	rs1019254,rs2832807	rs17209584,rs12235475	rs7674604,rs1471932
rs2043449,rs2880075	rs10904630,rs2974856	rs12272397,rs2832807	rs3908728,rs17034662	rs4705778,rs761225
rs1513331,rs10816444	rs16901851,rs6112264	rs10924085,rs1019254	rs6452877,rs11160429	rs13015149,rs1856857
rs12034493,rs11224046	rs10928161,rs10835704	rs10924085,rs12272397	rs11835325,rs1484732	rs4973869,rs1004622
rs11682188,rs11835325	rs10921533,rs2974856	rs12272397,rs1019254	rs12332238,rs9444824	rs12642390,rs8087580
rs1513331,rs10861940	rs3857450,rs9806165	rs9825317,rs1915977	rs10022120,rs10027074	rs1903639,rs2069119
rs1173201,rs2666802	rs2043449,rs1982292	rs1915977,rs12311229	rs12641400,rs6857752	rs1856857,rs2069119
rs12034493,rs7426466	rs12472660,rs6922679	rs1915977,rs1337013	rs7678023,rs6880563	rs12642390,rs7468328
rs2421844,rs16850155	rs1392172,rs12209624	rs1915977,rs2209348	rs851008,rs1039966	rs10802958,rs4729973
rs6437639,rs12649050	rs1982292,rs10759843	rs1915977,rs3012498	rs7651896,rs16936650	rs17034662,rs937052
rs7718566,rs2154436	rs1982292,rs4594149	rs2914029,rs11192962	rs1479139,rs2154436	rs234917,rs10425651
rs13100720,rs6595339	rs6437639,rs629116	rs12668197,rs2347245	rs2955387,rs12600450	rs10209628,rs11111302
rs12118946,rs2953951	rs6880563,rs17003998	rs2062164,rs2347245	rs3913668,rs17701119	rs2400985,rs1621960
rs16850155,rs9325132	rs11212409,rs2974856	rs323475,rs2347245	rs1926359,rs11016130	rs452747,rs7722305
rs4965761,rs10425651	rs1021102,rs9833267	rs1923405,rs2347245	rs6554659,rs10980865	rs4479828,rs472270
rs2953951,rs17034662	rs6437639,rs361877	rs1436871,rs2347245	rs1188594,rs11016130	rs7718566,rs937052
rs12649050,rs11224046	rs13157663,rs10069102	rs12668197,rs2062164	rs12512985,rs9402812	rs1868504,rs7468328
rs1173201,rs2974856	rs11208512,rs3797606	rs12668197,rs323475	rs9783017,rs1004622	rs7722305,rs3812552
rs4705778,rs6993531	rs1661700,rs4789021	rs12668197,rs1923405	rs2043449,rs338047	rs1594756,rs2829098
rs1479139,rs17034662	rs9693244,rs2738067	rs1436871,rs12668197	rs4234200,rs3014208	rs6738476,rs12642390
rs4973869,rs13117238	rs12615803,rs361877	rs1442172,rs6986064	rs12126372,rs584632	rs10004195,rs496697
rs7426466,rs2974856	rs735728,rs11881963	rs1442172,rs12532413	rs7176816,rs7214904	rs418905,rs9369273
rs13100720,rs13117238	rs11937285,rs11084247	rs1442172,rs11771585	rs13427182,rs10195378	rs1856857,rs1594756
rs6595339,rs9806165	rs6478278,rs7407817	rs1442172,rs9480516	rs11139777,rs4980270	rs3812552,rs8094633
rs6595339,rs11553287	rs4429263,rs12978434	rs6986064,rs2306134	rs4729973,rs1004622	rs6426569,rs12600450
rs12750776,rs4705778	rs10240127,rs13446538	rs11771585,rs2306134	rs4594149,rs255263	rs212716,rs12209624
rs6437639,rs2109749	rs2191043,rs8070321	rs9480516,rs2306134	rs2161989,rs1996367	rs11675333,rs8094633
rs9837492,rs2193579	rs1982292,rs6112264	rs12532413,rs6986064	rs1507433,rs4909549	rs2953201,rs6573571
rs12209624,rs2953201	rs11937285,rs6922679	rs11771585,rs6986064	rs11718605,rs4141626	rs9309739,rs1982292
rs9369273,rs2940369	rs16922295,rs8070321	rs9480516,rs6986064	rs7733617,rs9459583	rs1356661,rs7674604
rs6437639,rs7438860	rs12032556,rs6672031	rs12532413,rs11771585	rs7975146,rs6573571	rs1982292,rs10899315
rs1982292,rs11553287	rs16922295,rs1992046	rs9480516,rs12532413	rs11604487,rs1788922	rs1982292,rs4145048
rs2880075,rs10268547	rs10899315,rs2719795	rs9480516,rs11771585	rs2990427,rs3117996	rs11111302,rs937052
rs17436698,rs1609930	rs4145048,rs2719795	rs4507662,rs1970745	rs418905,rs17034662	rs1565206,rs2953201
rs1513331,rs1471932	rs2313132,rs2318146	rs12332238,rs1970745	rs7692560,rs688094	rs13015149,rs2073643
rs6839504,rs10268547	rs12523227,rs3797606	rs2114058,rs1970745	rs10269891,rs663599	rs9298025,rs1941575
rs6723635,rs6464708	rs12217588,rs12258312	rs2209348,rs1970745	rs6778680,rs4806928	rs2802552,rs11252939
rs12641400,rs11835325	rs2191043,rs6112264	rs197231,rs1970745	rs6839504,rs6917169	rs338047,rs825092
rs10004195,rs1173201	rs2070006,rs11099980	rs12332238,rs4507662	rs6979826,rs6995395	rs2382297,rs878246
rs13015149,rs12641400	rs2133376,rs1471932	rs4507662,rs2114058	rs9459583,rs8026614	rs10802958,rs4965761
rs4077806,rs6442763	rs12649050,rs1915977	rs4507662,rs2209348	rs10268547,rs6518106	rs988032,rs12600450
rs1903639,rs7088631	rs12497223,rs4916490	rs197231,rs4507662	rs16850155,rs876720	rs4705778,rs2967369
rs9361947,rs11224046	rs2382297,rs175897	rs12332238,rs2114058	rs9837492,rs10975436	rs7814198,rs11553287
rs13117238,rs1471932	rs864166,rs320556	rs197231,rs12332238	rs7650587,rs2761988	rs17436698,rs234917
rs6731964,rs2073643	rs3797606,rs6416579	rs2114058,rs2209348	rs16922295,rs540277	rs2069119,rs2193579
rs2814833,rs12611043	rs13133611,rs1365490	rs197231,rs2114058	rs7426466,rs9298025	rs12750776,rs7983448
rs12642390,rs10861940	rs13002674,rs9445591	rs197231,rs2209348	rs12136469,rs10864166	rs496697,rs472270
rs1609930,rs804374	rs13117238,rs13194505	rs2114058,rs12281147	rs12136469,rs12349999	rs2421844,rs7598838
rs7426466,rs2814833	rs12472660,rs2719795	rs11937285,rs2114058	rs12095363,rs786227	rs1163440,rs9369273
rs2421844,rs3908728	rs1489032,rs10833766	rs2925122,rs2114058	rs2873710,rs2967369	rs2620454,rs2400985
rs1594756,rs2154436	rs12215726,rs2719795	rs2013736,rs2114058	rs7870619,rs7970008	rs175897,rs2154436
rs705727,rs12642390	rs13117238,rs2318146	rs17373134,rs7088631	rs12503806,rs2873522	rs1868504,rs17084316
rs12750776,rs3908728	rs1126065,rs6426257	rs7553454,rs7088631	rs7176816,rs4810665	rs7598838,rs6592794
rs12642390,rs1594756	rs11675333,rs9547364	rs17373134,rs4804004	rs6941623,rs7071682	rs13100720,rs17084316
rs11675333,rs12611043	rs1471932,rs4780137	rs7553454,rs4804004	rs9478561,rs1004622	rs6464708,rs7983448
rs17677616,rs12611043	rs4719931,rs175897	rs17373134,rs11039170	rs11874319,rs4806928	rs12265555,rs12978434
rs4402759,rs2974856	rs9806165,rs2719795	rs7553454,rs11039170	rs6427634,rs285540	rs1163440,rs4729973
rs10861940,rs9806165	rs2400985,rs2542662	rs17373134,rs11189698	rs7624015,rs7407817	rs7674604,rs12978434
rs2620454,rs10425651	rs9881624,rs178590	rs7553454,rs11189698	rs13427182,rs12489250	rs7674604,rs2154436
rs13117238,rs1982292	rs1471932,rs17382362	rs7553454,rs17373134	rs887988,rs13270429	rs1356661,rs10899315
rs472270,rs9806165	rs1498054,rs11647259	rs17008501,rs11257936	rs13100720,rs6592794	rs1356661,rs4145048
rs17209584,rs1982292	rs17596711,rs6497277	rs12500488,rs11257936	rs3773898,rs4804004	rs1356661,rs11160500
rs7426466,rs2587114	rs1378566,rs13306654	rs1427255,rs11257936	rs12503806,rs9398060	rs1982292,rs6573571
rs6917169,rs11224046	rs6993531,rs8139100	rs11257936,rs7500467	rs1899398,rs876720	rs11160500,rs1621960
rs4705778,rs2974856	rs7676018,rs1014979	rs17008501,rs12500488	rs3797606,rs4749997	rs1982292,rs2802490
rs1173201,rs2940369	rs13117238,rs1014979	rs17008501,rs10813049	rs2226946,rs2955387	rs2069119,rs1621960
rs13117238,rs2953201	rs6662109,rs6993531	rs17008501,rs1427255	rs6424151,rs6917169	rs7870619,rs10861940
rs9325132,rs175897	rs12757593,rs2191043	rs17008501,rs7500467	rs10520376,rs10975436	rs2953951,rs17111543
rs7426466,rs4479828	rs4385488,rs13257665	rs1915977,rs333063	rs1868504,rs10866722	rs1533484,rs8094633
rs10268547,rs4729973	rs790370,rs12785630	rs1915977,rs1879349	rs606236,rs9594289	rs6426569,rs2382297
rs10004195,rs1471932	rs2022726,rs1594842	rs1915977,rs2124377	rs4965761,rs8077062	rs2313132,rs6857752
rs10268547,rs2814833	rs2237768,rs1894730	rs1915977,rs2175207	rs7635553,rs7256265	rs2699783,rs1609930
rs17436698,rs12642390	rs16945485,rs2833758	rs7678023,rs1915977	rs12641400,rs1004622	rs2043449,rs1923405
rs2940369,rs11553287	rs212716,rs1982292	rs333063,rs1879349	rs1217782,rs6995395	rs6723635,rs1903639
rs2802552,rs6464708	rs960062,rs10269891	rs333063,rs2124377	rs338047,rs2829098	rs12641400,rs9325185
rs4077806,rs10816444	rs3797606,rs11111302	rs333063,rs2175207	rs2584244,rs4805334	rs17436698,rs12978434
rs6723635,rs7088631	rs9459780,rs6422747	rs7678023,rs333063	rs9958876,rs6112264	rs1356661,rs1621960
rs12641400,rs7256224	rs9523644,rs9561289	rs2124377,rs1879349	rs7088631,rs16960555	rs32448,rs4965761
rs1173201,rs995330	rs11672077,rs10403583	rs2175207,rs1879349	rs9836309,rs12854728	rs7011728,rs2154436
rs4077806,rs7011728	rs7676018,rs11250862	rs7678023,rs1879349	rs1074610,rs2853123	rs13015149,rs7718566
rs6437639,rs9478561	rs2191043,rs10899315	rs2175207,rs2124377	rs7975146,rs11553287	rs663599,rs4965761
rs7426466,rs1865955	rs2191043,rs4145048	rs7678023,rs2124377	rs4980270,rs7214904	rs7718566,rs7870619
rs3908728,rs1609930	rs704976,rs1014979	rs7678023,rs2175207	rs6778680,rs4929928	rs452747,rs2073643
rs9837492,rs2666802	rs1982292,rs175897	rs6738476,rs11015881	rs12508070,rs690534	rs4302831,rs1594756
rs9361947,rs804374	rs10921533,rs11250862	rs1548152,rs11015881	rs2670498,rs12961223	rs472270,rs175897
rs4077806,rs2135160	rs9806165,rs2186324	rs197231,rs11015881	rs12136469,rs7975146	rs4705778,rs10899315
rs13100720,rs1594756	rs980292,rs6416579	rs10464861,rs11015881	rs286555,rs2528835	rs4705778,rs4145048
rs12641400,rs10789739	rs17596711,rs11225091	rs6738476,rs4754156	rs2339516,rs11258311	rs1941575,rs2873522
rs17209584,rs11252939	rs11250862,rs7407817	rs6738476,rs1548152	rs6839504,rs11739664	rs7426466,rs6993531
rs338047,rs4742755	rs11937285,rs12978434	rs6738476,rs197231	rs13415994,rs7996822	rs12750776,rs13152840
rs338047,rs998488	rs12649050,rs7205503	rs6738476,rs10464861	rs4077806,rs2814833	rs4705778,rs4429263
rs12034493,rs11553287	rs10759843,rs17766637	rs1548152,rs4754156	rs17837871,rs4965761	rs418905,rs10425651
rs1513331,rs12209624	rs13117238,rs1915977	rs197231,rs4754156	rs10962788,rs17383309	rs11718605,rs1982292
rs9369273,rs2620454	rs839589,rs1392172	rs197231,rs1548152	rs338047,rs12551619	rs12493613,rs11111302
rs2666802,rs11553287	rs6880563,rs6112264	rs10464861,rs1548152	rs1903639,rs8087580	rs13015149,rs11252939
rs2953951,rs6112264	rs12615803,rs2313132	rs197231,rs10464861	rs9973317,rs9298025	rs212716,rs876720
rs338047,rs4935848	rs11616581,rs2217903	rs1330260,rs17177163	rs10975436,rs221072	rs418905,rs876720
rs7598838,rs7722305	rs17111543,rs8070321	rs1337013,rs17177163	rs1471932,rs7176816	rs11718605,rs12642390
rs338047,rs4895290	rs2968098,rs10835704	rs17177163,rs1458931	rs11835325,rs8092536	rs2313132,rs9369273
rs2043449,rs1621960	rs10520376,rs12349999	rs1889516,rs17177163	rs10189353,rs8087580	rs1173201,rs1472941
rs4696237,rs4705778	rs4666090,rs11053689	rs2880075,rs17177163	rs13211186,rs16901851	rs2043449,rs418905
rs6437639,rs9369273	rs7898740,rs3012498	rs17596711,rs4145048	rs10833766,rs1610237	rs2802552,rs2154436
rs2382297,rs10904630	rs2131149,rs11185041	rs17596711,rs2832807	rs2421844,rs7598838	rs4973869,rs17209584
rs12750776,rs2953201	rs9816234,rs6993531	rs17596711,rs11628530	rs10495293,rs9343335	rs452747,rs12642390
rs1982292,rs2620454	rs12209624,rs1982292	rs7605309,rs17596711	rs17185157,rs2400985	rs1609930,rs10425651
rs1503366,rs2382297	rs2069119,rs10899315	rs4145048,rs2832807	rs7744917,rs12417962	rs1594756,rs11160500
rs6464708,rs11699639	rs2069119,rs4145048	rs4145048,rs1944865	rs12332238,rs2382297	rs9324751,rs4965761
rs6660195,rs7088631	rs12513693,rs16922295	rs4145048,rs11628530	rs2139567,rs13159908	rs10802958,rs6857752
rs12649050,rs2073643	rs735728,rs1356661	rs7605309,rs4145048	rs10802958,rs4729973	rs11252939,rs6573571
rs1527967,rs13117238	rs1489032,rs10899315	rs1944865,rs2832807	rs2135160,rs4794668	rs10789739,rs10425651
rs1982292,rs2193579	rs1057888,rs10901333	rs11628530,rs2832807	rs9836309,rs11762975	rs10209628,rs16850155
rs9478561,rs10425651	rs4234200,rs11881963	rs7605309,rs2832807	rs3889624,rs1555155	rs6723635,rs11553287
rs9325132,rs9478561	rs3822453,rs203316	rs1944865,rs11628530	rs2139567,rs17733096	rs6738476,rs12209624
rs2043449,rs17209584	rs10864166,rs2152493	rs7605309,rs1944865	rs2421844,rs10209628	rs822793,rs8094633
rs2043449,rs1903639	rs7719051,rs2694781	rs7605309,rs11628530	rs17842396,rs2487157	rs6857752,rs6112264
rs1173201,rs32448	rs1982292,rs12420930	rs7710818,rs3005621	rs7769234,rs2761988	rs12209624,rs11252939
rs1173201,rs2880075	rs12472660,rs12656115	rs7710818,rs688094	rs13418708,rs13221267	rs17084316,rs6464708
rs7722305,rs10861940	rs1594690,rs11666281	rs7710818,rs4842632	rs2076769,rs6995395	rs2802552,rs10425651
rs13015149,rs1173201	rs6674511,rs4594149	rs7710818,rs12978434	rs10802958,rs891578	rs4402759,rs937052
rs4077806,rs6592794	rs11675333,rs12493613	rs2062164,rs3005621	rs10259971,rs16901851	rs418905,rs2666802
rs1868504,rs10004195	rs12209624,rs2042394	rs2062164,rs4842632	rs12375330,rs1004622	rs12209624,rs2069119
rs17436698,rs472270	rs7676018,rs4719931	rs2062164,rs12978434	rs2967369,rs12600450	rs2699783,rs12600450
rs2421844,rs2880075	rs17436698,rs980292	rs688094,rs3005621	rs2313132,rs748332	rs9369273,rs1565206
rs7722305,rs418905	rs12978434,rs8139100	rs4842632,rs3005621	rs2139567,rs2975099	rs2620454,rs6993531
rs2043449,rs11252939	rs2069119,rs11881963	rs3005621,rs12978434	rs6941623,rs876720	rs12750776,rs10802958
rs9837492,rs11224046	rs12493613,rs203316	rs9848134,rs4638264	rs1210649,rs7407045	rs4705778,rs998488
rs7722305,rs804374	rs2210073,rs969789	rs4638264,rs7165410	rs6857752,rs663599	rs418905,rs2620454
rs9369273,rs1609930	rs175897,rs361877	rs735728,rs4638264	rs13221267,rs11699639	rs234917,rs1471932
rs2666802,rs8094633	rs4666090,rs7996822	rs1188594,rs4638264	rs13221267,rs1004622	rs11675333,rs9837492
rs13415994,rs8094633	rs2631772,rs11225091	rs6426569,rs4638264	rs12493938,rs2230681	rs4973869,rs4705778
rs7426466,rs2069119	rs1356661,rs7674604	rs9848134,rs7165410	rs2974856,rs7500467	rs17084316,rs2620454
rs7722305,rs9325132	rs234917,rs12349999	rs9848134,rs735728	rs6728206,rs11085074	rs2620454,rs2587114
rs496697,rs7088631	rs6993531,rs2974856	rs9848134,rs1188594	rs546382,rs16978670	rs2193579,rs6112264
rs9369273,rs1594756	rs2191043,rs804374	rs6426569,rs9848134	rs7624015,rs1471932	rs2073643,rs492479
rs10816444,rs12600450	rs2191043,rs361877	rs735728,rs7165410	rs12107078,rs4776947	rs12493613,rs2069119
rs1479139,rs9325132	rs986614,rs2649150	rs1188594,rs7165410	rs2230681,rs4805334	rs4077806,rs11699639
rs2620454,rs2666802	rs13117238,rs629116	rs6426569,rs7165410	rs452747,rs12625580	rs7598838,rs472270
rs11675333,rs11224046	rs9615718,rs5768445	rs735728,rs1188594	rs4965761,rs1004622	rs6426569,rs1868504
rs2620454,rs804374	rs11756727,rs9806165	rs6426569,rs735728	rs7769234,rs2542662	rs11682188,rs1903639
rs13107892,rs338047	rs3912978,rs12579473	rs6426569,rs1188594	rs2214079,rs878249	rs1868504,rs663599
rs2135160,rs2620454	rs3857450,rs17382362	rs10068913,rs11188825	rs9369273,rs1996367	rs8087580,rs2154436
rs13117238,rs32448	rs1489032,rs11111302	rs10068913,rs10116857	rs9298025,rs7870619	rs2802490,rs876720
rs13117238,rs2829098	rs12702457,rs286555	rs10068913,rs11047509	rs4463844,rs797454	rs2313132,rs17034662
rs7718566,rs1982292	rs12493613,rs1471932	rs10068913,rs1148235	rs17436698,rs7214904	rs7468328,rs12611043
rs6437639,rs2666802	rs4429263,rs178590	rs11737447,rs10068913	rs1149332,rs9881624	rs6112264,rs761225
rs10004195,rs2193579	rs243800,rs11225091	rs2286003,rs1915977	rs11016130,rs1610237	rs9783017,rs6857752
rs13117238,rs10789739	rs11597275,rs1377988	rs2675124,rs1915977	rs12485431,rs4965761	rs2421844,rs7814198
rs9806165,rs10425651	rs17436698,rs11881963	rs11937285,rs1915977	rs9783017,rs11016130	rs4973869,rs4965761
rs1868504,rs1356661	rs927831,rs10835704	rs1915977,rs2078266	rs6857752,rs2242091	rs16850155,rs2109749
rs7426466,rs1982292	rs1006564,rs2974856	rs1915977,rs6472632	rs6683017,rs1004622	rs4429263,rs12600450
rs12642390,rs10899315	rs2318146,rs1463739	rs2675124,rs2286003	rs2339516,rs10773559	rs212716,rs1513331
rs12642390,rs4145048	rs12649050,rs8030943	rs11937285,rs2286003	rs12551619,rs632616	rs212716,rs7722305
rs7438860,rs17460940	rs9918898,rs16901851	rs2286003,rs2078266	rs2528835,rs7970008	rs472270,rs663599
rs9806165,rs17677616	rs1378566,rs1014979	rs2675124,rs11937285	rs2339751,rs6573571	rs17842396,rs2154436
rs360635,rs2382297	rs7935720,rs11225091	rs2675124,rs2078266	rs6891076,rs2528835	rs4729973,rs2400985
rs6857752,rs10268547	rs17084316,rs472270	rs2675124,rs6472632	rs452747,rs12750776	rs4729973,rs1621960
rs2953201,rs11111302	rs243800,rs10835704	rs11937285,rs2078266	rs1996052,rs11016130	rs10802958,rs2193579
rs1173201,rs9581697	rs9973317,rs393195	rs11937285,rs6472632	rs4072545,rs1479139	rs17209584,rs496697
rs6839504,rs12265555	rs1006564,rs12978434	rs6472632,rs2078266	rs6731964,rs10144609	rs6857752,rs2802490
rs1004622,rs2154436	rs13002674,rs7781715	rs3805516,rs10758968	rs472270,rs6112264	rs10802958,rs11682188
rs13117238,rs2069119	rs10861363,rs751427	rs2528835,rs10758968	rs13323210,rs4804004	rs10802958,rs1609930
rs12750776,rs9361947	rs243800,rs7935720	rs10758968,rs11188825	rs978581,rs11225091	rs4077806,rs2452578
rs17460940,rs8094633	rs1982292,rs629116	rs10758968,rs3014208	rs11207469,rs8087580	rs10004195,rs11252939
rs1982292,rs6478278	rs12615803,rs9806165	rs10758968,rs9535207	rs2139567,rs4689243	rs1941575,rs4141626
rs12034493,rs17677616	rs1822915,rs2352187	rs3805516,rs2528835	rs2139567,rs2829098	rs10802958,rs2154436
rs266413,rs9806165	rs2191043,rs11111302	rs3805516,rs11188825	rs2139567,rs4920948	rs9837492,rs496697
rs4965761,rs2974856	rs2733016,rs6497277	rs3805516,rs3014208	rs10209628,rs11604487	rs10802958,rs3908728
rs2814833,rs17677616	rs9594289,rs8070321	rs3805516,rs9535207	rs12104719,rs10520376	rs11675333,rs1868504
rs12615803,rs13117238	rs11225091,rs804374	rs2528835,rs9535207	rs10268547,rs4794668	rs10802958,rs4402759
rs4705778,rs1856857	rs12528481,rs3804300	rs11188825,rs9535207	rs4077806,rs2109749	rs11718605,rs2154436
rs1856857,rs9806165	rs10904630,rs2096221	rs3014208,rs9535207	rs7654381,rs2400985	rs1503366,rs1941575
rs2193579,rs2829098	rs1982292,rs2953201	rs17604002,rs1207893	rs2802552,rs8094633	rs2953951,rs3908728
rs9325132,rs2974856	rs2186324,rs2833758	rs1207893,rs1461008	rs2069039,rs9298025	rs2262984,rs7426466
rs4077806,rs1982292	rs7274893,rs6063674	rs9324751,rs1207893	rs10113862,rs10975436	rs1868504,rs496697
rs2974856,rs12600450	rs10493950,rs12209624	rs10924085,rs1207893	rs286555,rs2542662	rs10802958,rs12265555
rs7718566,rs6917169	rs1489032,rs7674604	rs1207893,rs1594756	rs4804004,rs852099	rs822793,rs1173201
rs1356661,rs175897	rs839589,rs9900295	rs17604002,rs1461008	rs472270,rs7407817	rs678304,rs12600450
rs472270,rs17677616	rs2339751,rs17046737	rs17604002,rs9324751	rs6995395,rs1755273	rs2069119,rs175897
rs11111302,rs7256224	rs10191261,rs2675020	rs10924085,rs17604002	rs10123856,rs7256265	rs10209628,rs2666802
rs11111302,rs12611043	rs939453,rs243800	rs17604002,rs1594756	rs12741191,rs9477114	rs1868504,rs17842396
rs1356661,rs17677616	rs704976,rs9806165	rs9324751,rs1461008	rs17842396,rs8010629	rs6112264,rs6127345
rs1392172,rs6112264	rs9384333,rs2148335	rs10924085,rs1461008	rs4072545,rs8094382	rs822793,rs472270
rs1513331,rs9478561	rs4073109,rs13325629	rs1594756,rs1461008	rs12152479,rs7901208	rs13015149,rs12978434
rs2135160,rs9478561	rs10833766,rs17382362	rs1337013,rs12937852	rs7221773,rs876720	rs1868504,rs12978434
rs1173201,rs10904630	rs980292,rs361877	rs13435628,rs1163816	rs10802958,rs4402759	rs1503366,rs11699639
rs1471932,rs6573571	rs16853864,rs1030620	rs6576747,rs1163816	rs2528835,rs17677616	rs9837492,rs7983448
rs2073643,rs2974856	rs12615803,rs17111543	rs13435628,rs1659300	rs2135160,rs9477114	rs1302,rs7426466
rs10268547,rs10425651	rs7674604,rs9806165	rs6576747,rs1659300	rs12281147,rs221072	rs9369273,rs10899315
rs2382297,rs629116	rs17084316,rs2719795	rs17716546,rs13435628	rs9459583,rs11997438	rs9369273,rs4145048
rs10816444,rs2154436	rs2318146,rs8139100	rs6576747,rs17716546	rs12095363,rs1541456	rs1856857,rs2953201
rs6723635,rs11224046	rs13002674,rs705727	rs13435628,rs17003998	rs12751066,rs236743	rs4302831,rs10861940
rs11682188,rs11224046	rs2694781,rs8030943	rs6576747,rs17003998	rs17826370,rs7686961	rs1982292,rs12978434
rs266413,rs2154436	rs386673,rs16901851	rs6576747,rs13435628	rs9325185,rs8087580	rs4077806,rs11759127
rs4973869,rs11835325	rs2382297,rs9603201	rs2013736,rs10488316	rs17436698,rs4754156	rs4302831,rs10425651
rs1513331,rs12611043	rs12649050,rs17053166	rs10488316,rs1944865	rs7683032,rs2542662	rs9478561,rs998488
rs12750776,rs2043449	rs980292,rs9806165	rs1915977,rs10825626	rs1356661,rs2069119	rs2620454,rs175897
rs13015149,rs6857752	rs12215726,rs1471932	rs9825317,rs10825626	rs9277914,rs6917169	rs418905,rs2073643
rs4077806,rs8037474	rs12615803,rs4594149	rs10825626,rs12311229	rs2853123,rs17034662	rs17209584,rs234917
rs6839504,rs13152840	rs11250862,rs6130512	rs1337013,rs10825626	rs586837,rs17003998	rs12493613,rs17209584
rs4776947,rs12611043	rs4660453,rs11209792	rs2209348,rs10825626	rs2421844,rs4776947	rs2699783,rs4729973
rs17436698,rs4705778	rs16922295,rs16945485	rs17302157,rs1386266	rs1535916,rs8027159	rs2382297,rs6112264
rs2421844,rs1479139	rs2542532,rs934062	rs11938368,rs1386266	rs13128004,rs2729916	rs12493613,rs2109749
rs2880075,rs17034662	rs7674604,rs2974856	rs16937389,rs1386266	rs13389846,rs1388472	rs16850155,rs10861940
rs6437639,rs12656115	rs1356661,rs17596711	rs7020256,rs1386266	rs7686961,rs2487157	rs7722305,rs492479
rs10802958,rs1513331	rs12209624,rs11053689	rs11111302,rs1386266	rs4072545,rs12436163	rs937052,rs12611043
rs12656115,rs9325132	rs980292,rs8030943	rs11938368,rs17302157	rs881377,rs4776947	rs11167787,rs10425651
rs9325132,rs6573571	rs4479828,rs12209624	rs16937389,rs17302157	rs12118946,rs10491876	rs12493613,rs2620454
rs338047,rs7468328	rs7335480,rs7993648	rs7020256,rs17302157	rs2421844,rs1727731	rs12493613,rs10789739
rs4965761,rs17677616	rs16922295,rs17003998	rs17302157,rs11111302	rs7335031,rs6112264	rs496697,rs10268547
rs13117238,rs12413261	rs8030943,rs629116	rs11938368,rs16937389	rs10802958,rs6416579	rs4973869,rs12641400
rs6776724,rs7088631	rs4666090,rs2318146	rs11938368,rs7020256	rs963546,rs10773559	rs1173201,rs7468328
rs1479139,rs13117238	rs1982292,rs6000353	rs11938368,rs11111302	rs17436698,rs1214752	rs9837492,rs2967369
rs1553865,rs1982292	rs4985588,rs12940480	rs16937389,rs7020256	rs819338,rs11764640	rs4302831,rs11111302
rs7598838,rs13100720	rs12615803,rs243800	rs16937389,rs11111302	rs3805516,rs11699639	rs1868504,rs12489250
rs7598838,rs9369273	rs1188594,rs16836654	rs7020256,rs11111302	rs13128004,rs11698176	rs6683017,rs1941575
rs6857752,rs2382297	rs17111543,rs280816	rs11682188,rs12377425	rs10268547,rs17034662	rs2262984,rs7088631
rs2043449,rs6592794	rs12493613,rs9445591	rs11682188,rs7943171	rs452747,rs12600450	rs1982292,rs2833758
rs7088631,rs6592794	rs13002674,rs980292	rs11682188,rs3117996	rs2382297,rs797454	rs17209584,rs2953951
rs10004195,rs12611043	rs1356661,rs10520376	rs12377425,rs3014208	rs10864166,rs13270429	rs10425651,rs17382362
rs7722305,rs663599	rs2134643,rs7407817	rs3014208,rs7943171	rs2802552,rs472270	rs338047,rs2833758
rs6592794,rs2154436	rs2237722,rs2833758	rs3012498,rs3014208	rs17533510,rs4965761	rs9361947,rs2069119
rs9369273,rs243800	rs11212409,rs2152493	rs3014208,rs3117996	rs12472660,rs17842396	rs2953201,rs175897
rs16850155,rs4965761	rs6478278,rs4594149	rs12377425,rs7943171	rs7943171,rs4805334	rs7722305,rs13270429
rs12641400,rs1163816	rs6880563,rs11212409	rs12377425,rs3012498	rs9477114,rs9533304	rs1594756,rs6592794
rs6839504,rs937052	rs7641482,rs2974856	rs12377425,rs3117996	rs4972488,rs11699639	rs12641400,rs3812552
rs7088631,rs6573571	rs12649050,rs6810424	rs3012498,rs7943171	rs7624015,rs4980270	rs11252939,rs1004622
rs6857752,rs7718566	rs2069119,rs17596711	rs7943171,rs3117996	rs16874318,rs12762594	rs822793,rs7722305
rs2043449,rs4696237	rs1864922,rs13157663	rs3012498,rs3117996	rs3884319,rs12512985	rs12209624,rs6112264
rs9369273,rs2666802	rs4272373,rs1596133	rs10144552,rs10518699	rs2802552,rs12583992	rs1903639,rs12209624
rs12750776,rs7722305	rs12472660,rs12500640	rs4353435,rs10518699	rs17131146,rs17047630	rs2043449,rs7983448
rs7426466,rs2109749	rs1356661,rs11111302	rs10518699,rs1019254	rs9325185,rs17490039	rs12493613,rs1621960
rs6839504,rs3812552	rs4613301,rs2974856	rs338047,rs10518699	rs2139567,rs6452877	rs1356661,rs418905
rs10802958,rs17209584	rs4666090,rs6101639	rs4407359,rs10518699	rs11813956,rs6000353	rs472270,rs12978434
rs16860949,rs6839504	rs7979654,rs8139100	rs12990183,rs11138885	rs853277,rs9444824	rs1356661,rs9324751
rs338047,rs418905	rs960062,rs13117238	rs12990183,rs9560732	rs12454469,rs6127984	rs2382297,rs6060944
rs2620454,rs1004622	rs12209624,rs8030943	rs12990183,rs11682188	rs12751066,rs9277914	rs1356661,rs10789739
rs1856857,rs12209624	rs10456106,rs243800	rs12990183,rs4507662	rs9783017,rs6857752	rs12641400,rs11759127
rs11250862,rs1565206	rs2313132,rs361877	rs11138885,rs9560732	rs6592794,rs6573571	rs1982292,rs175897
rs9361947,rs472270	rs960062,rs11212409	rs11682188,rs11138885	rs853277,rs12215726	rs17034662,rs7983448
rs12209624,rs10789739	rs4666090,rs980292	rs4507662,rs11138885	rs6595339,rs540277	rs1513331,rs10269891
rs4729973,rs2953201	rs11981723,rs10259971	rs11138885,rs6516800	rs11893703,rs11997438	rs2666802,rs937052
rs17436698,rs1471932	rs1021102,rs2729916	rs11682188,rs9560732	rs10259971,rs2382401	rs937052,rs7256224
rs6857752,rs2587114	rs4888947,rs16944282	rs4507662,rs9560732	rs6427634,rs9298025	rs452747,rs2154436
rs2400985,rs1941575	rs11740528,rs248132	rs9560732,rs6516800	rs4402759,rs1004622	rs2666802,rs11160500
rs10899315,rs10425651	rs1356661,rs13194505	rs11682188,rs4507662	rs832977,rs4776947	rs9837492,rs16850155
rs4145048,rs10425651	rs11707302,rs7146189	rs11682188,rs6516800	rs2699783,rs17842396	rs12512985,rs1941575
rs1356661,rs12642390	rs1356661,rs2400985	rs4507662,rs6516800	rs12493938,rs10962788	rs4973869,rs3908728
rs2940369,rs7088631	rs4666090,rs386673	rs3012498,rs4944304	rs10864166,rs2483483	rs7426466,rs1472941
rs4077806,rs11111302	rs212716,rs7676018	rs3012498,rs7899755	rs10059334,rs10975436	rs1594756,rs937052
rs2940369,rs2154436	rs1356661,rs2186324	rs3012498,rs265703	rs386673,rs1923405	rs6573571,rs4965761
rs2620454,rs2193579	rs2313132,rs12215726	rs7899755,rs3014208	rs2214079,rs1788922	rs9837492,rs4776947
rs12656115,rs2382297	rs17084316,rs4507662	rs2209348,rs4944304	rs4575084,rs2421844	rs11111302,rs2873522
rs6738476,rs2382297	rs4689243,rs4527475	rs4944304,rs265703	rs2873522,rs6518106	rs13015149,rs2069119
rs6595339,rs2382297	rs11830109,rs11615475	rs2209348,rs7899755	rs7089897,rs12417962	rs6738476,rs9369273
rs10268547,rs2109749	rs2078153,rs4790989	rs7899755,rs265703	rs9343335,rs12436163	rs1856857,rs3908728
rs13100720,rs9553395	rs11250862,rs7935720	rs7390913,rs1307317	rs2421844,rs16936650	rs4402759,rs4965761
rs6857752,rs9553395	rs16922295,rs2873522	rs4073109,rs7390913	rs261739,rs7901208	rs876720,rs2587114
rs12611043,rs2829098	rs2191043,rs2069119	rs4496900,rs7390913	rs4980270,rs2829098	rs2069119,rs2109749
rs2109749,rs876720	rs11208512,rs13117238	rs7390913,rs3788421	rs6749000,rs883176	rs338047,rs6475298
rs6723635,rs13100720	rs1982292,rs17382362	rs7390913,rs12682870	rs2528835,rs1594756	rs11250862,rs12611043
rs6857752,rs9361947	rs243800,rs6112264	rs4073109,rs1307317	rs13015149,rs4077806	rs2073643,rs11699639
rs2135160,rs12641400	rs839589,rs748587	rs4496900,rs1307317	rs1330185,rs690534	rs212716,rs2666802
rs10268547,rs2974856	rs10864166,rs12215726	rs1307317,rs3788421	rs6821138,rs4763196	rs12209624,rs12978434
rs13100720,rs3908728	rs1392172,rs361877	rs12682870,rs1307317	rs6857752,rs1074610	rs7722305,rs6889721
rs6595339,rs7088631	rs4234200,rs2761988	rs4073109,rs4496900	rs4077806,rs4729973	rs1982292,rs2587114
rs12649050,rs11111302	rs10921533,rs9973317	rs4073109,rs3788421	rs11207469,rs6964135	rs12493613,rs1609930
rs7598838,rs2073643	rs1915977,rs203316	rs4073109,rs12682870	rs934062,rs2284777	rs1503366,rs1609930
rs2073643,rs2193579	rs12500640,rs2440837	rs7575389,rs1453093	rs2382401,rs17034662	rs8037474,rs876720
rs2135160,rs6839504	rs11068445,rs12978434	rs1453093,rs9989227	rs2382297,rs2974856	rs6426569,rs2043449
rs13100720,rs12642390	rs495545,rs2253450	rs1453093,rs1609930	rs4972488,rs17490039	rs6426569,rs7088631
rs2109749,rs4965761	rs6662109,rs16922295	rs7575389,rs17177163	rs12116728,rs8026614	rs11682188,rs7722305
rs4077806,rs496697	rs633062,rs10809412	rs17177163,rs9989227	rs10833766,rs10846936	rs10802958,rs1471932
rs4729973,rs2620454	rs171931,rs1551424	rs1609930,rs17177163	rs819338,rs4805334	rs2313132,rs12978434
rs1565206,rs4965761	rs11135064,rs2267161	rs7575389,rs17003998	rs6718805,rs12417962	rs4077806,rs1074610
rs2382297,rs4237636	rs12692574,rs7674604	rs9989227,rs17003998	rs17436698,rs2487157	rs6573571,rs937052
rs12649050,rs7722305	rs7674604,rs175897	rs13025954,rs11255138	rs6592593,rs6112264	rs7718566,rs2829098
rs338047,rs804374	rs10493950,rs12493613	rs1732161,rs11255138	rs9459583,rs1673067	rs1472941,rs2154436
rs12413261,rs12600450	rs2799751,rs17382362	rs11255138,rs10833472	rs2528835,rs2967369	rs4965761,rs2829098
rs7814198,rs11250862	rs7674604,rs980292	rs1123392,rs11255138	rs9836309,rs761059	rs11675333,rs1503366
rs1356661,rs12656115	rs161879,rs10073553	rs1856857,rs11255138	rs17842396,rs10861940	rs452747,rs9837492
rs11682188,rs12209624	rs4302831,rs175897	rs9285017,rs7765368	rs4696237,rs7936368	rs9837492,rs998488
rs9837492,rs2620454	rs12649050,rs2971576	rs13325629,rs9285017	rs12493938,rs12417962	rs6464708,rs4776947
rs9369273,rs11252939	rs1939585,rs203316	rs9285017,rs564220	rs1356661,rs10259971	rs3908728,rs17382362
rs13015149,rs17677616	rs11168659,rs11111302	rs9285017,rs201301	rs17131146,rs532470	rs2421844,rs7011728
rs1565206,rs17034662	rs2733403,rs9827230	rs7765368,rs1458931	rs17034662,rs6573571	rs418905,rs1903639
rs12649050,rs1594756	rs10899315,rs11212409	rs13325629,rs7765368	rs2339516,rs2069039	rs2109749,rs937052
rs13152840,rs9806165	rs4145048,rs11212409	rs7765368,rs564220	rs11257461,rs6000353	rs12642390,rs663599
rs4402759,rs9806165	rs1489032,rs13218278	rs201301,rs7765368	rs7692067,rs11906031	rs10789739,rs8087580
rs6857752,rs1982292	rs12209624,rs10835704	rs13325629,rs1458931	rs7672421,rs6595339	rs2073643,rs2953201
rs2974856,rs17677616	rs17436698,rs7674604	rs201301,rs1458931	rs1554108,rs2040678	rs2313132,rs11553287
rs2421844,rs2193579	rs12094766,rs11250862	rs13325629,rs564220	rs13427182,rs1952896	rs1533484,rs876720
rs1868504,rs1621960	rs705727,rs1014979	rs13325629,rs201301	rs10864166,rs4958715	rs2313132,rs11111302
rs9325132,rs10899315	rs4979257,rs6112264	rs1762826,rs1453093	rs11835325,rs2262372	rs17084316,rs2069119
rs9325132,rs4145048	rs13107405,rs7674341	rs1453093,rs10758968	rs17826370,rs12762594	rs9837492,rs17842396
rs16850155,rs11111302	rs2069119,rs361877	rs981945,rs4754156	rs1004622,rs2154436	rs4145048,rs2109749
rs2073643,rs11160500	rs1489032,rs7935720	rs981945,rs10748913	rs12374176,rs4804004	rs4077806,rs10520376
rs2620454,rs2953201	rs2318146,rs804374	rs2528835,rs981945	rs1356661,rs6595339	rs7598838,rs3908728
rs17436698,rs7722305	rs1459280,rs3797606	rs981945,rs4785964	rs179813,rs9298025	rs2043449,rs234917
rs10268547,rs7088631	rs10835704,rs2042394	rs17869274,rs981945	rs1074610,rs13211186	rs16860949,rs10899315
rs11111302,rs12600450	rs1982292,rs17596711	rs2528835,rs10748913	rs17159467,rs2967369	rs16860949,rs4145048
rs360635,rs4077806	rs12757593,rs2152493	rs2528835,rs4785964	rs10190488,rs883176	rs17209584,rs4302831
rs17460940,rs10268547	rs9372136,rs9375642	rs17869274,rs2528835	rs690534,rs17003998	rs2069119,rs1471932
rs12750776,rs876720	rs1358766,rs6110404	rs17869274,rs4785964	rs869781,rs2974856	rs4479828,rs1609930
rs266413,rs1173201	rs7676018,rs11881963	rs4450934,rs4742220	rs1594756,rs7943171	rs9361947,rs11699639
rs4729973,rs6464708	rs4234200,rs1006564	rs12152479,rs4742220	rs546382,rs7146189	rs2400985,rs11553287
rs12641400,rs2829098	rs1014979,rs980292	rs13015149,rs4742220	rs243800,rs2729916	rs12265555,rs1609930
rs9361947,rs11835325	rs10493950,rs10899315	rs6767367,rs4742220	rs11164647,rs2967369	rs4705778,rs17111543
rs13415994,rs4729973	rs10493950,rs4145048	rs4742220,rs1965916	rs887988,rs12001328	rs7718566,rs11160500
rs2421844,rs1173201	rs16901851,rs980292	rs1356661,rs2240315	rs1214752,rs12454469	rs2953951,rs2829098
rs4077806,rs4973869	rs733987,rs2716128	rs2990427,rs2240315	rs2802552,rs12641400	rs452747,rs7426466
rs1868504,rs1856857	rs10931865,rs1489032	rs2240315,rs17701119	rs9478561,rs883176	rs6857752,rs7468328
rs7088631,rs4965761	rs11225091,rs690534	rs1356661,rs9581697	rs6427634,rs1479139	rs7598838,rs2940369
rs12611043,rs1004622	rs1356661,rs17382362	rs2990427,rs9581697	rs609485,rs11835325	rs2043449,rs1887181
rs9837492,rs10004195	rs1161812,rs12649050	rs9581697,rs17701119	rs609485,rs7651896	rs11718605,rs1471932
rs2313132,rs12600450	rs4728178,rs2719795	rs1356661,rs12961223	rs6857752,rs7088631	rs7718566,rs4302831
rs6464708,rs804374	rs6763319,rs2118749	rs2990427,rs12961223	rs13088269,rs4696237	rs10004195,rs2940369
rs17209584,rs8094633	rs2733016,rs2719795	rs17701119,rs12961223	rs6857752,rs6902074	rs212716,rs234917
rs9369273,rs2829098	rs9973317,rs1006564	rs1356661,rs2990427	rs6426569,rs4077806	rs6857752,rs1533484
rs4077806,rs1217782	rs11111302,rs7146189	rs1356661,rs17701119	rs4072545,rs12493938	rs175897,rs10425651
rs7426466,rs1004622	rs2069119,rs6416579	rs2990427,rs17701119	rs2802552,rs937052	rs4729973,rs11699639
rs12656115,rs12209624	rs982935,rs606236	rs955105,rs6497277	rs6913182,rs1039966	rs10861940,rs11699639
rs2953951,rs8094633	rs12209624,rs804374	rs955105,rs2065086	rs1215001,rs880795	rs9369273,rs1533484
rs4402759,rs6839504	rs11225091,rs2186324	rs955105,rs2062164	rs338047,rs11553287	rs2382297,rs2829636
rs12642390,rs1004622	rs1799660,rs4831245	rs955105,rs7390913	rs452747,rs546382	rs11675333,rs12493613
rs9325132,rs4729973	rs7676018,rs4429263	rs17046737,rs6497277	rs1479139,rs4141626	rs10960153,rs2045058
rs1503366,rs11553287	rs11675333,rs12209624	rs17046737,rs2065086	rs17043167,rs1903639	rs452747,rs2043449
rs10789739,rs1941575	rs8070321,rs17003998	rs17046737,rs2062164	rs1903639,rs1957893	rs11675333,rs876720
rs17436698,rs11111302	rs9973317,rs11111302	rs17046737,rs7390913	rs11835325,rs2542662	rs452747,rs12611043
rs6857752,rs11252939	rs16922295,rs12685800	rs2065086,rs6497277	rs1541456,rs7901208	rs2802552,rs9361947
rs9325132,rs2069119	rs12493613,rs4594149	rs2062164,rs6497277	rs883176,rs7975146	rs4077806,rs2829636
rs12649050,rs472270	rs12209624,rs2069119	rs7390913,rs6497277	rs11942354,rs10975436	rs2382297,rs10899315
rs1868504,rs2974856	rs10864166,rs1471932	rs4747983,rs2694781	rs7598838,rs6573571	rs2382297,rs4145048
rs7814198,rs12600450	rs1378566,rs6112264	rs2694781,rs9989227	rs12040498,rs2139567	rs6738476,rs12641400
rs2069119,rs12600450	rs1356661,rs7684374	rs17551974,rs2694781	rs883176,rs11997438	rs1173201,rs8037474
rs2666802,rs17677616	rs17111543,rs161046	rs2694781,rs323475	rs819338,rs2154436	rs7722305,rs1941575
rs12750776,rs9325132	rs1392172,rs175897	rs2694781,rs10144552	rs4147130,rs7692067	rs1856857,rs10861940
rs12750776,rs17034662	rs778950,rs9806165	rs1442172,rs2694781	rs243800,rs6112264	rs17382362,rs2154436
rs6776724,rs1173201	rs705727,rs6112264	rs6795849,rs2694781	rs3822666,rs6941623	rs6426569,rs7426466
rs1856857,rs17677616	rs2761988,rs5758108	rs2694781,rs255263	rs3884319,rs12349999	rs6683017,rs8094633
rs6478278,rs12600450	rs2069119,rs11111302	rs1123392,rs2694781	rs2139567,rs10099083	rs16860949,rs4729973
rs11224046,rs9806165	rs11212409,rs11111302	rs9285017,rs3005621	rs2313132,rs10833766	rs13152840,rs2109749
rs1356661,rs2974856	rs4666090,rs11834291	rs338047,rs9285017	rs7672421,rs1004622	rs2069119,rs3908728
rs16850155,rs10899315	rs16922295,rs2382297	rs9285017,rs4905768	rs2873522,rs6112264	rs4402759,rs418905
rs16850155,rs4145048	rs6465202,rs11052197	rs4450934,rs9285017	rs11207469,rs17382362	rs2953951,rs11252939
rs13117238,rs10425651	rs11212409,rs690534	rs7390913,rs265703	rs452747,rs11157114	rs4077806,rs16936650
rs496697,rs12600450	rs7627410,rs4302831	rs1845983,rs333063	rs2139567,rs6879915	rs1356661,rs6993531
rs11682188,rs1982292	rs12472660,rs16901851	rs7758362,rs333063	rs2214079,rs1210649	rs7718566,rs10789739
rs1982292,rs7256224	rs4666090,rs6478278	rs13133003,rs333063	rs12118946,rs4234200	rs4776947,rs8094633
rs11252939,rs17677616	rs6416579,rs804374	rs10866240,rs1698467	rs6731964,rs2873522	rs496697,rs4965761
rs7598838,rs12642390	rs2313132,rs10833766	rs11120234,rs1698467	rs12281147,rs11699639	rs7598838,rs1503366
rs6839504,rs1621960	rs9881624,rs4429263	rs11257936,rs10772093	rs10122006,rs12417962	rs418905,rs2109749
rs1982292,rs1594756	rs10493950,rs265703	rs9314067,rs11257936	rs805272,rs1599512	rs2620454,rs998488
rs1533484,rs7088631	rs2643241,rs12922187	rs11257936,rs11813964	rs10833766,rs17382362	rs2802490,rs4965761
rs12642390,rs4302831	rs705727,rs4594149	rs11257936,rs12241316	rs386673,rs17382362	rs17034662,rs663599
rs7722305,rs2831905	rs9806165,rs361877	rs11257936,rs11156534	rs2262372,rs4777719	rs10268547,rs2587114
rs7426466,rs11111302	rs7556440,rs4575084	rs338047,rs11257936	rs2802552,rs11892518	rs1594756,rs1565206
rs4705778,rs1621960	rs705727,rs12493613	rs10920843,rs10772093	rs963546,rs2925049	rs7983448,rs1471932
rs7870619,rs12600450	rs16922295,rs1939585	rs197231,rs10772093	rs11553287,rs7344613	rs3812552,rs17034662
rs1554108,rs2382297	rs12649050,rs2275919	rs7799707,rs17596711	rs11553287,rs804374	rs1472941,rs2193579
rs4729973,rs9553395	rs10175754,rs11937285	rs13117238,rs17596711	rs11553287,rs8087580	rs10899315,rs1004622
rs2382297,rs9806165	rs4705778,rs6993531	rs4496900,rs17596711	rs11587974,rs2400985	rs4145048,rs1004622
rs1553865,rs11835325	rs16839791,rs11250862	rs17596711,rs12344562	rs11589331,rs6993531	rs6573571,rs2587114
rs4402759,rs876720	rs9594289,rs804374	rs9314067,rs17555781	rs11604487,rs11553287	rs1163440,rs17209584
rs12209624,rs9478561	rs9398060,rs12978434	rs9314067,rs1463739	rs11604487,rs2925049	rs7674604,rs4965761
rs1513331,rs9361947	rs4719931,rs6130512	rs10924085,rs9314067	rs11604487,rs6112264	rs17436698,rs11167787
rs10004195,rs2666802	rs9973317,rs629116	rs9314067,rs7783404	rs11604487,rs9603201	rs9783017,rs1356661
rs7011728,rs7088631	rs2382297,rs2974856	rs12332238,rs1019254	rs11699639,rs11702287	rs10789739,rs12978434
rs2421844,rs10816444	rs1392172,rs6922679	rs12332238,rs11047509	rs11699639,rs1358766	rs338047,rs6902074
rs4077806,rs663599	rs2134643,rs10007971	rs12332238,rs4742220	rs11726569,rs210879	rs11250862,rs4237636
rs1903639,rs2154436	rs10269891,rs17111543	rs11942354,rs12332238	rs1173201,rs10268547	rs1302,rs11250862
rs1856857,rs11835325	rs12493613,rs2069119	rs12332238,rs1609930	rs11835325,rs17034662	rs17436698,rs1503366
rs6437639,rs2073643	rs2699783,rs17526693	rs12332238,rs6049062	rs11835325,rs17382362	rs7598838,rs12209624
rs1479139,rs11224046	rs234917,rs1471932	rs12332238,rs895287	rs11835325,rs4965761	rs1868504,rs4479828
rs1513331,rs3908728	rs1378566,rs12215726	rs12129898,rs12332238	rs11835325,rs663599	rs1173201,rs234917
rs7426466,rs6573571	rs2793845,rs1006564	rs12332238,rs2779165	rs11835325,rs7970008	rs10520376,rs11553287
rs1173201,rs1565206	rs234917,rs10759843	rs1775147,rs12332238	rs11989463,rs632616	rs12493613,rs6857752
rs7426466,rs17460940	rs10899315,rs9603201	rs12332238,rs1411364	rs12001328,rs4075678	rs234917,rs2109749
rs12642390,rs2814833	rs4145048,rs9603201	rs12332238,rs2382297	rs12104719,rs2620454	rs10899315,rs1471932
rs4696237,rs11224046	rs12472660,rs10835704	rs10748913,rs6021869	rs1210649,rs11157114	rs4145048,rs1471932
rs11835325,rs17034662	rs10205916,rs3797606	rs1821088,rs10748913	rs1214752,rs17293069	rs1074610,rs4729973
rs17281652,rs10906980	rs6910138,rs2893973	rs3005621,rs8042881	rs1214752,rs2040678	rs16850155,rs2967369
rs6839504,rs496697	rs243800,rs7936391	rs10924085,rs7130331	rs12163676,rs880795	rs2802552,rs2666802
rs10802958,rs6839504	rs10899315,rs7407817	rs10924085,rs7799707	rs12200783,rs2487157	rs13015149,rs937052
rs243800,rs11553287	rs4145048,rs7407817	rs10924085,rs13117238	rs12207850,rs17111543	rs1903639,rs2829098
rs12642390,rs4696237	rs386673,rs17677616	rs10924085,rs12973667	rs12256545,rs690534	rs11682188,rs12265555
rs11675333,rs1513331	rs12493613,rs11111302	rs10924085,rs2205325	rs12259561,rs9325185	rs1513331,rs13270429
rs4402759,rs9325132	rs4234200,rs1982292	rs10924085,rs10771313	rs12265555,rs6573571	rs4077806,rs8070321
rs6595339,rs17034662	rs11881963,rs6112264	rs10924085,rs7089897	rs12349999,rs2967369	rs9837492,rs7256224
rs9361947,rs17677616	rs17629239,rs10942458	rs10924085,rs1564979	rs12350378,rs10445484	rs11682188,rs4402759
rs12265555,rs2974856	rs9973317,rs1982292	rs8042881,rs7206470	rs12417962,rs11663647	rs11863750,rs7500467
rs2620454,rs2109749	rs2953201,rs11111302	rs1504673,rs7206470	rs12417962,rs11702287	rs12750776,rs6993531
rs1513331,rs6112264	rs2849214,rs8087522	rs12003548,rs7206470	rs12436163,rs12590469	rs11718605,rs11553287
rs9361947,rs9806165	rs9973317,rs9594289	rs1378566,rs7206470	rs12436163,rs1727731	rs6723635,rs11252939
rs1609930,rs9806165	rs6437639,rs927831	rs7799707,rs17003998	rs12491297,rs12349820	rs11252939,rs1609930
rs2421844,rs17677616	rs8042881,rs16954892	rs13117238,rs17003998	rs12491297,rs1609930	rs496697,rs2154436
rs13117238,rs1163816	rs10833766,rs6112264	rs10813049,rs17744889	rs12583992,rs7283495	rs1923405,rs11553287
rs12750776,rs17677616	rs12349999,rs797454	rs338047,rs10813049	rs12583992,rs9981768	rs12750776,rs822793
rs2940369,rs2382297	rs7020256,rs10767936	rs10813049,rs4905768	rs12590469,rs13306654	rs10789739,rs1004622
rs4077806,rs7674604	rs3797606,rs2186324	rs2114058,rs10813049	rs12741191,rs7088631	rs12750776,rs418905
rs1356661,rs1173201	rs1401337,rs9384333	rs7765798,rs1019254	rs12741191,rs7146189	rs12476676,rs12600450
rs266413,rs7438860	rs6465202,rs17111543	rs11819184,rs11156534	rs12750776,rs998488	rs338047,rs11160500
rs11224046,rs2953201	rs11578466,rs12649050	rs338047,rs11819184	rs12880542,rs1458931	rs17436698,rs7598838
rs2421844,rs1982292	rs212716,rs1489032	rs2382297,rs10125304	rs12987316,rs16853864	rs1513331,rs11250862
rs4077806,rs1392172	rs17436698,rs2193579	rs10494557,rs10125304	rs12987316,rs4704525	rs876720,rs2873522
rs6839504,rs6917169	rs9342419,rs9375642	rs2990427,rs9513105	rs12987316,rs4714252	rs9478561,rs1941575
rs12118946,rs1621960	rs980292,rs7118097	rs12471095,rs338047	rs13088269,rs9836309	rs4935151,rs12600450
rs2940369,rs6464708	rs960062,rs8094633	rs12107945,rs338047	rs13100720,rs10520376	rs11164647,rs2382297
rs13306654,rs1941575	rs4234200,rs2733016	rs338047,rs9325132	rs13100720,rs11604487	rs1471932,rs8087580
rs17209584,rs9478561	rs839589,rs1992046	rs13117238,rs1915977	rs13100720,rs13298404	rs2069119,rs6993531
rs6660195,rs6839504	rs10269891,rs16901851	rs13117238,rs9581697	rs13100720,rs284813	rs2699783,rs2953201
rs17436698,rs7088631	rs10493950,rs6582064	rs13117238,rs3857450	rs13100720,rs7256265	rs11675333,rs1856857
rs2382297,rs8037474	rs10864166,rs1776170	rs1915977,rs1411364	rs13100720,rs7722305	rs17842396,rs9361947
rs2135160,rs10268547	rs2043449,rs6993531	rs1915977,rs2382297	rs13128004,rs2214079	rs4077806,rs6863955
rs1173201,rs2829098	rs2093508,rs12191340	rs16878890,rs12344562	rs13128004,rs2226946	rs7674604,rs6112264
rs17436698,rs11252939	rs12186870,rs11135064	rs12107945,rs2382297	rs13128004,rs8141719	rs4077806,rs12512985
rs2043449,rs1479139	rs12978434,rs11881963	rs9325132,rs2382297	rs13128004,rs878249	rs998488,rs1004622
rs17209584,rs12611043	rs178590,rs12978434	rs3908728,rs11835325	rs13133003,rs6000353	rs2421844,rs13152840
rs6839504,rs32448	rs6028848,rs2425450	rs4077806,rs3908728	rs13151157,rs7948645	rs1594756,rs998488
rs17436698,rs2620454	rs1390596,rs203316	rs7088631,rs10861940	rs13157663,rs6465202	rs1356661,rs2313132
rs1513331,rs7718566	rs7118097,rs203316	rs3908728,rs10861940	rs13166070,rs4729973	rs10209628,rs10268547
rs1479139,rs7088631	rs11250862,rs1006564	rs7088631,rs3908728	rs13211186,rs4515642	rs527921,rs2154436
rs7426466,rs2829098	rs9973317,rs1390596	rs4077806,rs4729973	rs13211186,rs4965761	rs7011728,rs17034662
rs1868504,rs804374	rs17436698,rs1471932	rs4077806,rs1788922	rs13211186,rs6573571	rs2073643,rs7870619
rs2421844,rs13100720	rs6810424,rs4145048	rs4729973,rs1565206	rs13270429,rs10813049	rs10802958,rs6573571
rs4402759,rs7088631	rs12493613,rs11053689	rs17533510,rs4729973	rs13270429,rs11553287	rs11675333,rs7256224
rs7426466,rs13152840	rs12349999,rs7936368	rs9369273,rs8092536	rs13270429,rs560733	rs2620454,rs8070321
rs7718566,rs8094633	rs6656888,rs12209624	rs1565206,rs663599	rs13270429,rs8026614	rs10209628,rs32448
rs4402759,rs6573571	rs3857450,rs2733016	rs11835325,rs2953201	rs13323210,rs7970008	rs17034662,rs4776947
rs1868504,rs4696237	rs254775,rs1119250	rs1565206,rs2953201	rs13324055,rs203316	rs6683017,rs11553287
rs12642390,rs6573571	rs7071682,rs4506696	rs11835325,rs663599	rs13415994,rs876720	rs13015149,rs10209628
rs12642390,rs17460940	rs12649050,rs17766637	rs10128671,rs11835325	rs13415994,rs9881624	rs7011728,rs11553287
rs11252939,rs2154436	rs12649050,rs10504900	rs10128671,rs663599	rs13418708,rs10833766	rs12978434,rs6112264
rs17034662,rs1163816	rs6935279,rs964863	rs7088631,rs7083652	rs13418708,rs963546	rs2802552,rs472270
rs12649050,rs10004195	rs6550015,rs12978434	rs7088631,rs11835325	rs1356661,rs17151756	rs11675333,rs1565206
rs13117238,rs10816444	rs7996822,rs4429263	rs7083652,rs11835325	rs1356661,rs2837560	rs2421844,rs663599
rs6723635,rs2974856	rs12593706,rs6598310	rs4729973,rs4754156	rs1356661,rs4804004	rs11682188,rs10425651
rs11252939,rs8094633	rs175897,rs7407817	rs4754156,rs8094633	rs1356661,rs4962353	rs7426466,rs9325185
rs13100720,rs17677616	rs2043449,rs10899315	rs9369273,rs9615980	rs1356661,rs6917169	rs452747,rs1565206
rs6573571,rs17677616	rs2043449,rs4145048	rs4077806,rs9369273	rs1356661,rs876720	rs338047,rs13040315
rs9837492,rs9806165	rs6993531,rs629116	rs4077806,rs9615980	rs1356661,rs9401572	rs1356661,rs876720
rs11682188,rs6112264	rs7546531,rs1927707	rs11604487,rs10861940	rs1365490,rs10520376	rs6857752,rs496697
rs2073643,rs2831905	rs12231805,rs606236	rs3908728,rs11604487	rs1365490,rs2152493	rs1856857,rs10789739
rs9369273,rs2974856	rs2069119,rs7146189	rs16860949,rs9369273	rs1513331,rs2154436	rs17436698,rs175897
rs12209624,rs1594756	rs1157863,rs13446538	rs4754156,rs10861940	rs1513331,rs4141626	rs7598838,rs12493613
rs12641400,rs10899315	rs3134950,rs9394157	rs12235475,rs10861940	rs1513331,rs4965761	rs11111302,rs17382362
rs12641400,rs4145048	rs891578,rs4429263	rs12235475,rs3908728	rs1541815,rs8098562	rs175897,rs8094633
rs11675333,rs12600450	rs12615803,rs4719931	rs1856857,rs8094633	rs1553865,rs11835325	rs12641400,rs2873522
rs1356661,rs12978434	rs4613301,rs9973317	rs1923405,rs4754156	rs1594756,rs17638387	rs2940369,rs2069119
rs2193579,rs10425651	rs10200743,rs17015728	rs4965761,rs2829098	rs1594756,rs2829098	rs4302831,rs2802490
rs11675333,rs4705778	rs4728178,rs980292	rs7975146,rs4965761	rs1594756,rs2853123	rs1982292,rs2400985
rs7598838,rs10425651	rs1356661,rs1915977	rs4072545,rs4729973	rs1594756,rs2990427	rs10209628,rs2953201
rs6917169,rs2154436	rs1014979,rs2974856	rs1565206,rs11553287	rs1594756,rs876720	rs452747,rs1503366
rs12642390,rs2953201	rs12615803,rs1014979	rs11604487,rs4632020	rs16843824,rs7692560	rs13100720,rs12493613
rs175897,rs1941575	rs4666090,rs778950	rs4632020,rs8094633	rs16850155,rs1173201	rs2313132,rs32448
rs4402759,rs11111302	rs6880563,rs6497277	rs6595339,rs11604487	rs16936650,rs2831905	rs338047,rs10064445
rs17034662,rs2587114	rs9459583,rs9459676	rs6595339,rs11553287	rs17034662,rs10425651	rs12493613,rs4965761
rs1609930,rs2831905	rs212716,rs1356661	rs6767080,rs11553287	rs17159467,rs2040678	rs7598838,rs1163440
rs6437639,rs11553287	rs12126372,rs175897	rs1609930,rs10778312	rs17159467,rs2382401	rs2313132,rs3908728
rs2382297,rs6592794	rs9564273,rs1249772	rs3908728,rs10778312	rs17159467,rs6995395	rs6683017,rs1173201
rs13107892,rs2382297	rs12995380,rs716685	rs1173201,rs10816444	rs17177163,rs12436163	rs6723635,rs937052
rs12750776,rs2073643	rs10493950,rs12978434	rs11604487,rs8027159	rs17177163,rs12984050	rs2953201,rs663599
rs9361947,rs1471932	rs3889624,rs8093908	rs10209628,rs11712418	rs17177163,rs7335031	rs2400985,rs10425651
rs17436698,rs2974856	rs6889721,rs1471932	rs1564623,rs11835325	rs17185157,rs7996822	rs2699783,rs9478561
rs4077806,rs11718605	rs7674604,rs7146189	rs11835325,rs4965761	rs17185157,rs9402812	rs7674604,rs10425651
rs10268547,rs3908728	rs705727,rs3797606	rs1564623,rs4965761	rs17209584,rs6573571	rs4077806,rs6550581
rs1503366,rs2154436	rs11111302,rs2719795	rs3812552,rs11604487	rs17209584,rs883176	rs472270,rs6112264
rs11675333,rs2382297	rs1413933,rs361877	rs1163440,rs1565206	rs17228058,rs13306654	rs6723635,rs472270
rs12642390,rs1503366	rs10864166,rs9806165	rs4696237,rs1565206	rs17293069,rs12583992	rs7718566,rs12978434
rs13100720,rs6592794	rs12493613,rs8070321	rs1163440,rs4696237	rs17294045,rs1471932	rs7674604,rs1609930
rs7088631,rs1865955	rs12094766,rs6437639	rs1923405,rs2829098	rs1732161,rs2967369	rs1173201,rs7983448
rs2043449,rs9309739	rs6981027,rs199231	rs10996676,rs2829098	rs17383309,rs11906031	rs7718566,rs2400985
rs1553865,rs2154436	rs2043449,rs7935720	rs10816444,rs3908728	rs17383309,rs1440874	rs1941575,rs2587114
rs2880075,rs1941575	rs7918698,rs7917467	rs6731964,rs1565206	rs17383309,rs1476788	rs10861940,rs1621960
rs1173201,rs2953951	rs12209624,rs1390596	rs883176,rs4729973	rs17383309,rs2096221	rs2069119,rs937052
rs1173201,rs8094633	rs6993531,rs12854728	rs883176,rs9603201	rs1739779,rs12417962	rs8070321,rs12611043
rs10861940,rs8094633	rs9927084,rs1564979	rs1923405,rs3782493	rs17436698,rs10975436	rs6857752,rs418905
rs8094633,rs8087580	rs6718805,rs11250862	rs11835325,rs10161209	rs17436698,rs1210649	rs11771585,rs2154436
rs13107892,rs11835325	rs7979654,rs8070321	rs1553865,rs11835325	rs17436698,rs12600450	rs1472941,rs8094633
rs4402759,rs12641400	rs17084316,rs17111543	rs1553865,rs10161209	rs17533510,rs11813964	rs7468328,rs4965761
rs1503366,rs12600450	rs9603201,rs2096221	rs4654180,rs3908728	rs17533510,rs11835325	rs11682188,rs10789739
rs12641400,rs1565206	rs12163676,rs2866646	rs4072545,rs7935720	rs17571088,rs11819184	rs4402759,rs12265555
rs9369273,rs12265555	rs12209624,rs3811170	rs1564623,rs3908728	rs17842396,rs2154436	rs1609930,rs4141626
rs1594756,rs1004622	rs6922679,rs980292	rs11224046,rs804374	rs1868504,rs1356661	rs2069119,rs10899315
rs16850155,rs2620454	rs12615803,rs980292	rs2974856,rs804374	rs1868504,rs6857752	rs2069119,rs4145048
rs17209584,rs17034662	rs3857450,rs7146189	rs11224046,rs2974856	rs1868504,rs9325185	rs9837492,rs3812552
rs13100720,rs11252939	rs17436698,rs17382362	rs6738476,rs201059	rs1903639,rs17034662	rs10520376,rs2073643
rs2262984,rs338047	rs12649050,rs13306654	rs1788206,rs2814833	rs1903639,rs2242091	rs496697,rs6573571
rs10209628,rs4729973	rs12472660,rs12209624	rs4402759,rs804374	rs1903639,rs2400985	rs4402759,rs1565206
rs1554108,rs338047	rs6416579,rs17003998	rs4402759,rs2974856	rs1903639,rs2425450	rs12642390,rs2802490
rs4705778,rs6573571	rs12656115,rs3857450	rs17071889,rs4729973	rs1903639,rs6573571	rs9309739,rs4965761
rs12656115,rs11111302	rs10504900,rs9806165	rs1856857,rs9603201	rs1982292,rs17596711	rs10209628,rs2829098
rs6437639,rs16850155	rs1489032,rs17235597	rs9369273,rs16879704	rs1996052,rs165207	rs4479828,rs234917
rs13100720,rs9806165	rs11755812,rs361877	rs6767080,rs16879704	rs1996052,rs6821138	rs12750776,rs496697
rs12641400,rs472270	rs6437639,rs13360821	rs2716128,rs11835325	rs2313132,rs2069119	rs12209624,rs7011728
rs6437639,rs12978434	rs9402812,rs2719795	rs2716128,rs3908728	rs2313132,rs4594149	rs2193579,rs17382362
rs6437639,rs17209584	rs2838371,rs2839316	rs10209628,rs11604487	rs2353623,rs10027074	rs2262984,rs12600450
rs17460940,rs9806165	rs9360368,rs9360386	rs10209628,rs6475298	rs2382297,rs10125304	rs212716,rs6112264
rs11682188,rs2193579	rs11675333,rs17293069	rs10017065,rs3812552	rs243800,rs1996367	rs1903639,rs472270
rs17209584,rs2193579	rs3797606,rs629116	rs3812552,rs7088631	rs243800,rs6573571	rs2193579,rs8087580
rs9361947,rs2193579	rs1161812,rs804374	rs10017065,rs7088631	rs243800,rs690534	rs12750776,rs12978434
rs472270,rs8094633	rs3857450,rs6112264	rs1173201,rs7898701	rs4077806,rs10975436	rs2953951,rs10899315
rs7722305,rs4302831	rs10493950,rs6662109	rs9369273,rs12583992	rs4077806,rs11553287	rs2953951,rs4145048
rs9361947,rs11111302	rs9523644,rs9524403	rs7537344,rs10209628	rs4077806,rs1173132	rs10064445,rs2382297
rs10268547,rs2382297	rs6880563,rs10833766	rs7537344,rs4965761	rs4077806,rs6000353	rs1302,rs1004622
rs4302831,rs1941575	rs12493613,rs12978434	rs10209628,rs4965761	rs4077806,rs6595339	rs1982292,rs4776947
rs4077806,rs761225	rs13267290,rs11783987	rs1163440,rs4729973	rs4077806,rs7627410	rs1356661,rs7468328
rs10268547,rs2829098	rs17053166,rs175897	rs4729973,rs1003968	rs4077806,rs7672421	rs4479828,rs10268547
rs2382297,rs2829098	rs10949791,rs2037623	rs1173201,rs2829098	rs4077806,rs7692067	rs11250862,rs11553287
rs16850155,rs6464708	rs7676018,rs6497277	rs1173201,rs1979473	rs4077806,rs9361947	rs9837492,rs175897
rs7814198,rs11835325	rs705727,rs9603201	rs1979473,rs2829098	rs4077806,rs9369273	rs7598838,rs496697
rs2043449,rs9837492	rs10759843,rs804374	rs17223689,rs9369273	rs4077806,rs9444824	rs17209584,rs1533484
rs13117238,rs2382297	rs6662109,rs12757593	rs9547364,rs2829098	rs4763196,rs12978434	rs17436698,rs6993531
rs9478561,rs9806165	rs16853864,rs17766637	rs1527967,rs11604487	rs4776947,rs2829098	rs1856857,rs1609930
rs1471932,rs9806165	rs12649050,rs12332238	rs6416579,rs804374	rs4776947,rs2959836	rs1356661,rs11250862
rs2421844,rs243800	rs4594149,rs8139100	rs505900,rs11604487	rs6573571,rs4776947	rs1356661,rs12493613
rs13015149,rs10004195	rs7138156,rs7398305	rs2062164,rs6573571	rs6592794,rs8045451	rs2802552,rs4402759
rs4077806,rs1865955	rs6437639,rs1006564	rs10911620,rs10496522	rs6595339,rs11604487	rs6464708,rs3812552
rs12641400,rs12265555	rs11675333,rs10899315	rs11604487,rs9603201	rs6595339,rs9325132	rs13015149,rs4776947
rs243800,rs9806165	rs11675333,rs4145048	rs1673413,rs11604487	rs661102,rs11787033	rs2073643,rs11252939
rs12641400,rs2838492	rs17084316,rs16901851	rs799510,rs3908728	rs6731964,rs2193579	rs7426466,rs12500640
rs1903639,rs1163816	rs1489032,rs9654572	rs3797057,rs1003067	rs6837406,rs472270	rs6573571,rs876720
rs4077806,rs12656115	rs11250862,rs11053689	rs7597168,rs12551619	rs6838924,rs10980865	rs1533484,rs11553287
rs12118946,rs1609930	rs12349999,rs10899315	rs2242091,rs663599	rs6838924,rs6112264	rs16860949,rs1471932
rs4696237,rs6464708	rs12349999,rs4145048	rs922364,rs2511866	rs6839504,rs10962788	rs2262984,rs2043449
rs4729973,rs10789739	rs13194505,rs560733	rs11707302,rs3908728	rs705727,rs2313132	rs32448,rs6573571
rs3812552,rs7088631	rs17111543,rs6589829	rs7412149,rs3908728	rs7371115,rs876720	rs2802552,rs7718566
rs12265555,rs8094633	rs2318146,rs11250862	rs12516019,rs3908728	rs7371115,rs9325185	rs12489250,rs12641400
rs12750776,rs1609930	rs1440404,rs17111543	rs3908728,rs4237662	rs7378130,rs2284777	rs2802552,rs3908728
rs2069119,rs1941575	rs12649050,rs10063083	rs7744917,rs3908728	rs7527496,rs1541456	rs6573571,rs11160500
rs16860949,rs7088631	rs17111543,rs178590	rs11835325,rs1358766	rs753297,rs1484732	rs4965761,rs998488
rs1513331,rs4696237	rs731354,rs17111543	rs17533510,rs11835325	rs7537344,rs12649050	rs2043449,rs6550581
rs496697,rs11835325	rs434531,rs16927623	rs922364,rs11835325	rs7537344,rs1887181	rs937052,rs6112264
rs7438860,rs9478561	rs735728,rs3811170	rs17219363,rs11835325	rs7541216,rs2699783	rs13270429,rs11553287
rs16850155,rs338047	rs13194505,rs12854728	rs11835325,rs10152177	rs7674604,rs786036	rs9478561,rs11699639
rs9325132,rs1903639	rs6922679,rs2318146	rs11835325,rs8092536	rs7676018,rs11659167	rs1903639,rs6112264
rs12034493,rs12649050	rs1356661,rs12493613	rs7744917,rs11835325	rs7975146,rs11702287	rs17084316,rs6112264
rs6731964,rs6464708	rs2484485,rs2533458	rs11835325,rs2301621	rs7975146,rs17742463	rs2421844,rs6738476
rs2421844,rs2974856	rs4234200,rs4719931	rs1059236,rs11835325	rs7975146,rs4965761	rs12750776,rs998488
rs266413,rs13117238	rs11208512,rs243800	rs4402759,rs11835325	rs7975146,rs7398305	rs2421844,rs6993531
rs16850155,rs13117238	rs13306654,rs2719795	rs1939585,rs11835325	rs876720,rs8092536	rs4973869,rs2069119
rs13117238,rs1173201	rs1390596,rs6416579	rs11835325,rs9534594	rs876720,rs8098562	rs418905,rs2953951
rs6731964,rs11224046	rs4507662,rs2833758	rs11835325,rs4905173	rs878249,rs6114758	rs6993531,rs3908728
rs17677616,rs1004622	rs13002674,rs2833758	rs2675124,rs11835325	rs880795,rs6000353	rs7624015,rs7426466
rs12615803,rs4077806	rs1863584,rs12978434	rs11835325,rs1788922	rs9325132,rs12311229	rs6464708,rs4141626
rs1513331,rs12978434	rs12493613,rs1390596	rs12198656,rs11835325	rs9325132,rs2382297	rs11718605,rs4705778
rs1173201,rs2587114	rs17689832,rs7728286	rs11023332,rs2829098	rs9325185,rs10445484	rs13100720,rs2802490
rs7722305,rs12978434	rs12472660,rs1915977	rs4776947,rs2829098	rs963546,rs386673	rs12642390,rs11771585
rs7598838,rs9553395	rs13335442,rs12978434	rs1673413,rs2829098	rs9783017,rs12235475	rs338047,rs6472632
rs7598838,rs1609930	rs13117238,rs11111302	rs7864496,rs7083652	rs9783017,rs12417962	rs9369273,rs3812552
rs7598838,rs2154436	rs2043449,rs7674604	rs7083652,rs3751084	rs9783017,rs17383309	rs16860949,rs9369273
rs7438860,rs1553865	rs705727,rs2313132	rs3110871,rs7083652		rs16860949,rs2109749
rs1982292,rs8094633	rs12649050,rs10059334	rs4358289,rs7083652		rs11675333,rs4402759
rs13015149,rs6917169	rs4613301,rs16922295	rs4729973,rs10152177		rs11675333,rs1941575
rs338047,rs472270	rs2043449,rs6112264	rs4729973,rs11881963		rs12209624,rs663599
rs7426466,rs1392172	rs2069119,rs8022532	rs4729973,rs7975146		rs7624015,rs12600450
rs17436698,rs2043449	rs13306654,rs17003998	rs4729973,rs1003067		rs9309739,rs12209624
rs10004195,rs2073643	rs10504900,rs980292	rs659612,rs7935720		rs7011728,rs6112264
rs11111302,rs175897	rs11675333,rs1356661	rs17533510,rs7935720		rs472270,rs6592794
rs9478561,rs2666802	rs6993531,rs361877	rs1163440,rs7935720		rs8037474,rs11553287
rs17034662,rs1621960	rs6993747,rs11250862	rs10496522,rs7935720		rs12750776,rs6112264
rs6437639,rs4302831	rs2953951,rs11250862	rs2491274,rs3782493		rs11111302,rs8070321
rs6917169,rs12600450	rs10921533,rs4719931	rs17445937,rs3782493		rs1356661,rs1472941
rs12750776,rs9478561	rs10205916,rs6112264	rs13258595,rs3782493		rs7722305,rs2440837
rs1513331,rs12493613	rs12615803,rs1471932	rs2491274,rs6738476		rs7674604,rs10789739
rs9309739,rs2382297	rs10179944,rs11675637	rs2491274,rs678304		rs17436698,rs17382362
rs1533484,rs12600450	rs4666090,rs12349999	rs17533510,rs4965761		rs7426466,rs2400985
rs6839504,rs2272302	rs2313132,rs2974856	rs17533510,rs804374		rs10520376,rs1609930
rs9478561,rs2974856	rs1356661,rs12215726	rs4077806,rs17533510		rs7468328,rs2953201
rs12750776,rs2382297	rs7171586,rs4777882	rs17533510,rs10896670		rs6738476,rs1356661
rs17209584,rs4729973	rs11937285,rs2237722	rs223658,rs17533510		rs1471932,rs17382362
rs1865955,rs11835325	rs2533458,rs10152177	rs9865001,rs17533510		rs1931336,rs6112264
rs12642390,rs876720	rs11250862,rs7936391	rs17533510,rs11553287		rs7722305,rs2073643
rs13015149,rs1868504	rs10864166,rs16901851	rs17533510,rs807129		rs12600450,rs2440837
rs12641400,rs11160500	rs11118515,rs11118923	rs17223689,rs10861940		rs2802552,rs1471932
rs1173201,rs12265555	rs1356661,rs12209624	rs10861940,rs7975146		rs234917,rs7088631
rs2666802,rs1609930	rs1489032,rs10759843	rs2242091,rs10861940		rs12493613,rs7718566
rs338047,rs13335442	rs16936650,rs175897	rs10861940,rs8094633		rs17111543,rs1609930
rs6723635,rs1941575	rs3797606,rs2237722	rs10861940,rs1003067		rs234917,rs2154436
rs1479139,rs1173201	rs12649050,rs12922187	rs4654180,rs10861940		rs7814198,rs876720
rs10004195,rs1163816	rs12215726,rs17111543	rs2710901,rs10861940		rs2953201,rs2587114
rs1471932,rs17677616	rs17111543,rs11212409	rs10861940,rs804374		rs9881624,rs1356661
rs4402759,rs16850155	rs705727,rs16853864	rs4077806,rs10861940		rs2802552,rs6592794
rs11835325,rs10425651	rs12209624,rs2440837	rs10896670,rs10861940		rs7722305,rs7468328
rs13002674,rs4705778	rs7641482,rs4979257	rs492479,rs4965761		rs7722305,rs7948645
rs2135160,rs2154436	rs887469,rs315457	rs17223689,rs4965761		rs1856857,rs6592794
rs2043449,rs10899315	rs4719931,rs8139100	rs2242091,rs4965761		rs6573571,rs998488
rs2043449,rs4145048	rs12649050,rs10456106	rs6707500,rs4965761		rs8087580,rs1004622
rs13117238,rs10268547	rs13239447,rs17382362	rs12198656,rs4965761		rs7718566,rs492479
rs472270,rs1471932	rs1014979,rs10283236	rs11023332,rs4965761		rs2421844,rs1163440
rs12750776,rs2829098	rs4237636,rs6112264	rs4776947,rs4965761		rs1565206,rs2400985
rs4402759,rs1004622	rs9325132,rs11250862	rs1673413,rs4965761		rs12641400,rs2853123
rs7088631,rs10789739	rs4507662,rs11225091	rs2062164,rs261492		rs10004195,rs8087580
rs10802958,rs6464708	rs17436698,rs6478278	rs6787065,rs2062164		rs452747,rs13015149
rs11252939,rs11224046	rs17211712,rs6571846	rs6731964,rs8092536		rs4077806,rs10975436
rs10789739,rs804374	rs1982292,rs2382297	rs661319,rs8092536		rs6738476,rs16850155
rs13117238,rs12978434	rs11937285,rs10833766	rs681195,rs8092536		rs16850155,rs12265555
rs1173201,rs12209624	rs16853864,rs2643241	rs7479177,rs8092536		rs17209584,rs7011728
rs4696237,rs10789739	rs735728,rs11068445	rs7864496,rs8092536		rs1903639,rs7814198
rs11250862,rs1609930	rs11208512,rs3857450	rs3812552,rs678304		rs7426466,rs17382362
rs6731964,rs10004195	rs2043449,rs4429263	rs4072545,rs3812552		rs1868504,rs6993531
rs6731964,rs1609930	rs11208512,rs3822453	rs9865001,rs7975146		rs10268547,rs13270429
rs11675333,rs13117238	rs2781662,rs1044582	rs7975146,rs11553287		rs452747,rs876720
rs6776724,rs6839504	rs11208512,rs1915977	rs13107892,rs8094633		rs11675333,rs4479828
rs4705778,rs6478278	rs17812029,rs1358766	rs10826653,rs12311229		rs1503366,rs6573571
rs12611043,rs2587114	rs12493613,rs10835704	rs10826653,rs261492		rs16850155,rs8087580
rs6857752,rs2953201	rs10864166,rs5750154	rs4077806,rs6595339		rs12493613,rs6112264
rs472270,rs2974856	rs13117238,rs17596711	rs6595339,rs10896670		rs6426569,rs12611043
rs12615803,rs9325132	rs2974856,rs17836112	rs1161812,rs2710901		rs878246,rs2154436
rs13100720,rs1982292	rs6924158,rs6478278	rs1161812,rs804374		rs7674604,rs6573571
rs6731964,rs9325132	rs11053689,rs9806165	rs7719051,rs808635		rs4705778,rs286555
rs1513331,rs1621960	rs12332238,rs12209624	rs808635,rs10846936		rs13100720,rs10520376
rs1161812,rs2382297	rs1356661,rs17003998	rs1479139,rs808635		rs4302831,rs8087580
rs17084316,rs9325132	rs12615803,rs7767339	rs11707302,rs808635		rs6550581,rs7088631
rs2043449,rs2382297	rs12114901,rs9644059	rs7412149,rs808635		rs11164647,rs2043449
rs9478561,rs2154436	rs9402812,rs4594149	rs17101277,rs9594289		rs4429263,rs12611043
rs7870619,rs9806165	rs17436698,rs17307318	rs2710901,rs9594289		rs7722305,rs4632020
rs9478561,rs3908728	rs3851317,rs9594289	rs9594289,rs804374		rs6857752,rs2215015
rs1356661,rs2193579	rs10169252,rs17033974	rs17101277,rs1673413		rs11682188,rs937052
rs11111302,rs17677616	rs960062,rs17382362	rs13402006,rs17101277		rs12641400,rs1074610
rs12641400,rs876720	rs12592645,rs11852420	rs10209628,rs804374		rs1903639,rs8087580
rs13002674,rs12642390	rs2974856,rs8070321	rs2193579,rs804374		rs527921,rs876720
rs2382297,rs11252939	rs3857450,rs11111302	rs7719051,rs804374		rs452747,rs13100720
rs17436698,rs1594756	rs338047,rs12209624	rs2301621,rs804374		rs4973869,rs2829098
rs2043449,rs7256224	rs7676018,rs17382362	rs7097635,rs804374		rs17209584,rs11160500
rs12034493,rs13100720	rs10833766,rs2152493	rs223658,rs804374		rs1923405,rs1941575
rs2802552,rs1513331	rs1356661,rs12349999	rs9865001,rs804374		rs12265555,rs2967369
rs4077806,rs1923405	rs7719051,rs11111302	rs11553287,rs804374		rs9783017,rs12611043
rs6857752,rs10861940	rs2191043,rs690534	rs807129,rs804374		rs4077806,rs11971779
rs2043449,rs12209624	rs6437639,rs17053166	rs3801734,rs804374		rs7426466,rs1923405
rs13100720,rs7256224	rs17436698,rs1982292	rs804374,rs1003968		rs13100720,rs13270429
rs6573571,rs12611043	rs10931323,rs12649050	rs227028,rs804374		rs13100720,rs6127345
rs17209584,rs3908728	rs11052197,rs8070321	rs287483,rs804374		rs6857752,rs11971779
rs17436698,rs1982292	rs12493613,rs4429263	rs4077806,rs4677306		rs7722305,rs8070321
rs10004195,rs804374	rs11212409,rs8104615	rs6426569,rs4077806		rs496697,rs11160500
rs1513331,rs10425651	rs12493613,rs980292	rs4077806,rs11553287		rs10802958,rs4973869
rs12642390,rs17209584	rs13070530,rs11111302	rs6426569,rs678304		rs9837492,rs1565206
rs9478561,rs1982292	rs7781715,rs13239447	rs6767080,rs678304		rs3812552,rs2109749
rs2421844,rs4965761	rs9402812,rs1982292	rs7138156,rs2587114		rs10789739,rs4776947
rs12642390,rs12265555	rs1021102,rs6079049	rs3801734,rs2587114		rs10209628,rs6573571
rs9369273,rs1941575	rs12493613,rs2974856	rs2587114,rs1003968		rs17842396,rs10861940
rs4965761,rs8094633	rs6478278,rs10904630	rs10209628,rs681195		rs1418784,rs1513331
rs4077806,rs1788922	rs6662109,rs1459280	rs610670,rs2193579		rs4705778,rs527921
rs4402759,rs7426466	rs13002674,rs6718805	rs6731964,rs2193579		rs1356661,rs16922295
rs7426466,rs6595339	rs1982292,rs2400985	rs6787065,rs10996676		rs6889721,rs6464708
rs13100720,rs4696237	rs17011166,rs13349361	rs6700401,rs10996676		rs1503366,rs175897
rs13100720,rs10789739	rs13002674,rs9325795			rs1903639,rs2587114
rs6437639,rs6993531	rs16853864,rs7118097			rs13015149,rs2400985
rs9369273,rs804374	rs6877645,rs10899315			rs822793,rs175897
rs4705778,rs10816444	rs6877645,rs4145048			rs17084316,rs2154436
rs2974856,rs7256224	rs243800,rs17177163			rs9361947,rs175897
rs12642390,rs12649050	rs12649050,rs1390596			rs1173201,rs11759127
rs12034493,rs6437639	rs227028,rs804374			rs12750776,rs1533484
rs6776724,rs804374	rs12095363,rs6662109			rs11111302,rs8037474
rs9806165,rs2154436	rs4516385,rs7561898			rs12641400,rs10269891
rs10209628,rs8094633	rs1887181,rs1471932			rs12493613,rs8070321
rs6464708,rs2193579	rs12649050,rs16931613			rs2421844,rs11699639
rs6437639,rs2814833	rs17084316,rs1982292			rs2073643,rs7983448
rs4973869,rs1982292	rs3797606,rs243800			rs11759127,rs11111302
rs7438860,rs7718566	rs6656888,rs735728			rs7598838,rs4479828
rs2043449,rs10904630	rs3864055,rs7625790			rs6573571,rs4776947
rs1356661,rs1594756	rs4234200,rs17766637			rs2953951,rs1594756
rs6917169,rs8094633	rs13239447,rs11250862			rs678304,rs17034662
rs6731964,rs4705778	rs1541815,rs6898271			rs4479828,rs11252939
rs4705778,rs472270	rs4738519,rs17111543			rs1903639,rs1503366
rs10004195,rs876720	rs2293389,rs2318146			rs1903639,rs876720
rs1868504,rs9553395	rs2971015,rs13387400			rs12473887,rs2382297
rs16850155,rs11835325	rs16853864,rs7676018			rs1513331,rs998488
rs2043449,rs13152840	rs6137002,rs2567619			rs6592794,rs6573571
rs11224046,rs11835325	rs17084316,rs2733016			rs822793,rs10268547
rs7438860,rs1392172	rs11111302,rs17382362			rs2699783,rs10425651
rs1868504,rs12265555	rs2382297,rs361877			rs12489250,rs4729973
rs13100720,rs10004195	rs16853864,rs10505958			rs6857752,rs2967369
rs2043449,rs1594756	rs12500640,rs16901851			rs4077806,rs12677521
rs9478561,rs11553287	rs11937285,rs7918698			rs6993531,rs10861940
rs2421844,rs11835325	rs7979654,rs6112264			rs452747,rs2421844
rs1479139,rs10004195	rs735728,rs2719795			rs6993531,rs12265555
rs13100720,rs1163816	rs12054697,rs12600524			rs6683017,rs9369273
rs13100720,rs6573571	rs9510108,rs2335573			rs11160500,rs8094633
rs10004195,rs4965761	rs1390596,rs2042394			rs175897,rs1621960
rs17209584,rs4965761	rs243800,rs361877			rs1868504,rs2802490
rs6857752,rs12265555	rs2193579,rs13306654			rs8037474,rs10425651
rs11224046,rs1004622	rs1887181,rs2974856			rs10802958,rs6592794
rs1513331,rs2953951	rs10780538,rs11139777			rs7718566,rs11252939
rs13100720,rs17460940	rs17111543,rs7259059			rs10802958,rs2666802
rs6839504,rs418905	rs7936391,rs11111302			rs10802958,rs9837492
rs12750776,rs2666802	rs9402812,rs7935720			rs11164647,rs12600450
rs9325132,rs2880075	rs12472660,rs13002674			rs4973869,rs2620454
rs4402759,rs9369273	rs10864166,rs13002674			rs12642390,rs4141626
rs10021555,rs338047	rs11801445,rs355608			rs9369273,rs16936650
rs338047,rs937052	rs7674604,rs12209624			rs11111302,rs761225
rs12656115,rs12600450	rs10864166,rs10269891			rs9783017,rs12209624
rs12649050,rs2880075	rs6778680,rs6993531			rs13100720,rs6112264
rs12209624,rs2953951	rs4594149,rs178590			rs11675333,rs10899315
rs11252939,rs4965761	rs1982292,rs1887181			rs11675333,rs4145048
rs2620454,rs2814833	rs2083111,rs12209624			rs6112264,rs1004622
rs6839504,rs2974856	rs1927155,rs9897592			rs1503366,rs4302831
rs9325132,rs6478278	rs161046,rs12854728			rs4402759,rs1621960
rs13117238,rs2953951	rs7935720,rs9806165			rs6464708,rs2873522
rs2880075,rs9806165	rs2134643,rs3797606			rs7674604,rs175897
rs418905,rs12600450	rs4594149,rs4429263			rs7426466,rs10064445
rs6437639,rs6112264	rs1982292,rs10899315			rs4302831,rs10789739
rs12265555,rs9806165	rs1982292,rs4145048			rs12750776,rs11699639
rs6437639,rs1903639	rs7674604,rs4979257			rs2699783,rs1503366
rs16860949,rs12600450	rs12126372,rs2761988			rs1356661,rs2400985
rs6437639,rs4965761	rs6678966,rs10494042			rs11759127,rs2109749
rs12209624,rs2620454	rs1870459,rs7676018			rs17436698,rs998488
rs2193579,rs2154436	rs10864166,rs2414761			rs10268547,rs7814198
rs2073643,rs10268547	rs2043449,rs11111302			rs13100720,rs234917
rs12209624,rs12600450	rs7118097,rs2974856			rs9783017,rs1471932
rs7438860,rs2154436	rs17436698,rs361877			rs17436698,rs11160500
rs1392172,rs7088631	rs10493950,rs7407817			rs11718605,rs13100720
rs9478561,rs4965761	rs10178635,rs16922295			rs13100720,rs2313132
rs4077806,rs10904630	rs10899315,rs11225091			rs1503366,rs12265555
rs11718605,rs11835325	rs4145048,rs11225091			rs2043449,rs12489250
rs4302831,rs17677616	rs7676018,rs10746120			rs2313132,rs10899315
rs2699783,rs6464708	rs11139777,rs11140001			rs2313132,rs4145048
rs12750776,rs17436698	rs2313132,rs1982292			rs17842396,rs9478561
rs1471932,rs2974856	rs12404885,rs12553490			rs4302831,rs175897
rs16850155,rs4729973	rs9881624,rs16853864			rs11682188,rs2829098
rs7722305,rs9553395	rs4234200,rs13117238			rs1513331,rs9325185
rs1173201,rs1903639	rs12332238,rs7407817			rs10004195,rs6127345
rs1173201,rs12413261	rs6913182,rs2719795			rs11971779,rs7088631
rs32448,rs7088631	rs10504900,rs3811170			rs7468328,rs937052
rs7088631,rs11835325	rs11111302,rs9603201			rs6738476,rs4965761
rs11835325,rs12611043	rs17436698,rs17084316			rs1856857,rs12265555
rs2802552,rs4077806	rs7676018,rs243800			rs2109749,rs998488
rs11553287,rs2831905	rs175897,rs17382362			rs10209628,rs17436698
rs10004195,rs1004622	rs2237722,rs17111543			rs10789739,rs937052
rs1903639,rs1941575	rs2620454,rs6112264			rs2109749,rs6127345
rs17460940,rs11224046	rs1390596,rs6988254			rs234917,rs4237636
rs11111302,rs1621960	rs2134643,rs6993531			rs7641482,rs11111302
rs9837492,rs1004622	rs16853864,rs243800			rs4402759,rs6993531
rs243800,rs17677616	rs735728,rs2069119			rs10789739,rs663599
rs2421844,rs17460940	rs2761988,rs175897			rs1982292,rs17382362
rs1479139,rs7426466	rs1982292,rs12978434			rs1163440,rs234917
rs12642390,rs1856857	rs12215726,rs690534			rs9309739,rs10004195
rs9369273,rs1004622	rs13002674,rs11053689			rs7674604,rs6993531
rs1594756,rs6573571	rs9552482,rs2719795			rs11675333,rs2829098
rs2421844,rs6857752	rs13208135,rs1919691			rs13015149,rs2953201
rs11682188,rs12642390	rs12209624,rs5026824			rs4479828,rs876720
rs4973869,rs8094633	rs10931865,rs175897			rs663599,rs1621960
rs1868504,rs1594756	rs10283236,rs203316			rs16860949,rs12978434
rs17460940,rs2154436	rs2043449,rs11212409			rs2382297,rs4429263
rs3908728,rs1941575	rs1471932,rs6416579			rs7983448,rs8094633
rs6660195,rs1982292	rs17436698,rs6993531			rs6889721,rs1982292
[truncated: 1,808 more rows]
