# Supplementary material for: Aggregation of experts: an application in the field of “interactomics” (detection of interactions on the basis of genomic data)
Source: BMC Bioinformatics. 2018 Nov 21;19:445. doi: 10.1186/s12859-018-2447-0 (PMC6267805; doi:10.1186/s12859-018-2447-0)
Supplement: Supplementary file 4 — The results of 6 individual methods and the aggregation method on the 500 simulations by taking the first 5 significant combinations. (XLSX 177 kb) [file 12859_2018_2447_MOESM4_ESM.xlsx]

## Sheet: Feuil1
	Results for the 6 methods																															Found (1) or not (0) using 5 best combinations ?						Found (1) or not (0) using 4 best combinations ?						Found (1) or not (0) using 3 best combinations ?
Simulation	KNN-MDR					MDR					BOOST					AES					BHIT					MSH					Ref	KNN-MDR	MDR	BOOST	AES	BHIT	MSH	KNN-MDR	MDR	BOOST	AES	BHIT	MSH	KNN-MDR	MDR	BOOST	AES	BHIT	MSH
1	2007	2711	3182	3787	2006	2007	2085	3693	4179	3184	2007	3145	2328	4794		1693	1766	3741	2501	3455	414	2451	4116	4561		3676	3257	5033	4183	2713	2007	1	1	1	0	0	0	1	1	1	0	0	0	1	1	1	0	0	0
2	2474	2940	3932	804	4622	3944	4043	481	1459	252	1					2449	4422	2279	4141	237	3102	4360	4774			1457	1514	1945	1203	4324	4056	0	0	0	0	0	0	0	0	0	0	0	0	0	0	0	0	0	0
3	672	670	1936	4056	1900	672	1280	650	1270	4969	672	578	675	3414	4082	3643	2369	3643	2543	2359	672					672	2183	705	774	3888	672	1	1	1	0	1	1	1	1	1	0	1	1	1	1	1	0	1	1
4	1582	5017	2641	2306	1520	1582	2658	516	2659	3557	1582	1583				2658	2503	1906	4442	4655	4021	4133				1582	837	2631	4257	1582	1582	1	1	1	0	0	1	1	1	1	0	0	1	1	1	1	0	0	1
5	400	2294	2130	3020	53	3096	3449	1228	738	330	1810	2130	1815			3392	4176	4980	232	678	2130	1194	1679	1345	1377	2130	3511	1087	3591	3586	2130	1	0	1	0	1	1	1	0	1	0	1	1	1	0	1	0	1	1
6	768	671	1840	2237	2414	3777	1172	3817	1167	2370	768	850				3776	2815	3993	4427	4349	919	1994	3764	4244	4896	2519	3713	3918	3148	2525	768	1	0	1	0	0	0	1	0	1	0	0	0	1	0	1	0	0	0
7	4577	3911	1123	1952	3003	4577	4417	4231	4542	4264	4577	2771	4579			4577	2092	3491	5024	2279	4577	784	3165			4577	587	4253	4960	3385	4577	1	1	1	1	1	1	1	1	1	1	1	1	1	1	1	1	1	1
8	1073	4863	3503	365	3778	3164	3395	677	4723		1073	1070	1193	3111		677	670	3626	3027	1596	2468	3347	3786			1528	4919	194	304	1812	1073	1	0	1	0	0	0	1	0	1	0	0	0	1	0	1	0	0	0
9	2502	1024	2317	2424	4878	2502	4580	3619	3592		2502	2500	4339			2502	3756	3993	3992		2502	791	2369	3623		3699	2275	886	3828	714	2502	1	1	1	1	1	0	1	1	1	1	1	0	1	1	1	1	1	0
10	1656	1926	4748	762	235	1656	4972	2835	994	709	1656	2707				1656	913	615	3419	3974	1656	4562				1656	3673	3358	233	463	1656	1	1	1	1	1	1	1	1	1	1	1	1	1	1	1	1	1	1
11	2277	1769	3848	4228	3862	2277	832	2836	4277	804	2277					3844	3795	3085	4814	3889	2277	2487	3790	4421	2601	2277	2779	426	3722	2414	2277	1	1	1	0	1	1	1	1	1	0	1	1	1	1	1	0	1	1
12	2286	1735	839	302	2596	4309	4138	573	765	4411	1					2896	4812	4912	1844	4947	1625	2945	4728			3208	4265	4000	378	3836	754	0	0	0	0	0	0	0	0	0	0	0	0	0	0	0	0	0	0
13	930	4432	2765	2165	89	1482	2991	930	1480	3295	1549	930				930	3577	2241	1965	4278	703	3363	4196	4192	4329	4022	963	473	4099	3289	930	1	1	1	1	0	0	1	1	1	1	0	0	1	1	1	1	0	0
14	1228	952	1229	5037	2078	258	3576	4108	1243	176	1					2522	832	3928	3826	2490	2411	991	3729	3976	4276	1060	196	3101	4705	2172	4037	0	0	0	0	0	0	0	0	0	0	0	0	0	0	0	0	0	0
15	598	1164	4015	4806	1110	4947	4425	4940	3572	382	1751	4425				4425	850	2446	4293	1486	4425	4022	454	3902	4040	118	527	2907	3142	1362	4425	0	1	1	1	1	0	0	1	1	1	1	0	0	1	1	1	1	0
16	4225	1819	1121	3501	2592	427	3553	1469	4136	2742	427					2006	3833	1847	1631	3552	1006	3222	3393			4400	1791	1134	3767	689	427	0	1	1	0	0	0	0	1	1	0	0	0	0	1	1	0	0	0
17	335	1945	3860	2221	4155	335	3386	4012	289	947	335	1264	3966			335	3728	3579	3386	3291	335					335	2078	2064	4258	1265	335	1	1	1	1	1	1	1	1	1	1	1	1	1	1	1	1	1	1
18	900	2688	1992	3865	4706	411	4382	1172	3571	4820	1910	411				411	4382	2596	3218	688	307					3538	4437	1224	4180	125	411	0	1	1	1	0	0	0	1	1	1	0	0	0	1	1	1	0	0
19	2485	4258	3534	4184	88	2485	2484	233	3412	4018	2485	1709	2413			2485	4219	4268	2402	251	1180	2201	4440			2071	2859	320	4579	4571	2485	1	1	1	1	0	0	1	1	1	1	0	0	1	1	1	1	0	0
20	1082	5029	1994	2238	556	249	537	240	816	3876	3654	1082				2724	232	3970	436	4635	1082					4825	2934	4981	376	5031	1082	1	0	1	0	1	0	1	0	1	0	1	0	1	0	1	0	1	0
21	4544	2459	4801	2013	3065	1087	2290	1694	4544	1078	4544					4544	1273	4301	2560	804	1538	4827				1752	1968	3737	2991	134	4544	1	1	1	1	0	0	1	1	1	1	0	0	1	0	1	1	0	0
22	4575	3475	3491	1845	2658	4575	361	3719	3903	3711	4575					4575	679	4190	3172	4109	4575	2445	368	4707	299	4575	542	1865	1891	1577	4575	1	1	1	1	1	1	1	1	1	1	1	1	1	1	1	1	1	1
23	4133	2622	3176	1453	3037	4133					4133	2931	4018	4132	4130	4133	993	3923	3289	1665	4780	1746	2151	4673	4960	4133	1081	2054	2665	2430	4133	1	1	1	1	0	1	1	1	1	1	0	1	1	1	1	1	0	1
24	1551	4046	704	2446	1578	1066	1209	1594	2878	5046	2706	3427				4221	1000	3042	1209	4201	4102	1155	3062	3790	4444	2100	1613	2076	4146	584	1808	0	0	0	0	0	0	0	0	0	0	0	0	0	0	0	0	0	0
25	274	452	4718	2894	3370	274	371				274					274	148	867	1268	3027	274	4989	5032	5046	1308	2175	4389	4971	2465	416	274	1	1	1	1	1	0	1	1	1	1	1	0	1	1	1	1	1	0
26	1259	3762	298	3121	2125	2636	3762	2052	4925	3031	722	3762				2106	135	1696	976	2100	3762	3109	4109	4496	4889	2843	1353	4679	1225	2551	3762	1	1	1	0	1	0	1	1	1	0	1	0	1	1	1	0	1	0
27	3120	83	4103	1466	1401	3120	1492	1561	104	1084	3120	117	109	3011	3122	103	1454	3130	2873	3511	1093	4580	4834			1062	1539	656	534	2385	3120	1	1	1	0	0	0	1	1	1	0	0	0	1	1	1	0	0	0
28	285	1235	1468	3693	3042	1288	2067	2116	1057	4521	1288					4235	3274	3909	3932	4261	1288					1669	2938	771	2733	1509	1288	0	1	1	0	1	0	0	1	1	0	1	0	0	1	1	0	1	0
29	4403	3999	2753	4556	4400	3914	3472	3910	3600	1100	4453					1217	1063	657	1101	1276	650	4423				3200	501	2088	143	3972	4296	0	0	0	0	0	0	0	0	0	0	0	0	0	0	0	0	0	0
30	977	3234	1043	2864	1442	977	970	1090	4768	1289	977	3300				977	1604	434	204	1279	977	3170	2801	3042	3055	3190	3675	237	3241	2374	977	1	1	1	1	1	0	1	1	1	1	1	0	1	1	1	1	1	0
31	46	1157	3676	1941	3066	1594	739	1966	1604	2866	2263	1594	2260			599	1010	692	2561	2872	2263					1841	2474	949	3922	2420	2263	0	0	1	0	1	0	0	0	1	0	1	0	0	0	1	0	1	0
32	1035	2600	1968	1184	205	1035	3698	2860	390	4482	4924	2516	4924			1035	3921	5015	306	4111	714	2140	1925	4249	1955	1842	2530	292	1848	4887	1035	1	1	0	1	0	0	1	1	0	1	0	0	1	1	0	1	0	0
33	4000	4100	4346	673	1999	4000	471	2946	4046	2642	4000	2375	400			4000	302	3869	226	705	4000	3758				4000	3409	906	4229	3904	4000	1	1	1	1	1	1	1	1	1	1	1	1	1	1	1	1	1	1
34	779	4475	958	149	2020	3050	2822	609	4960	4960	1227	2822				1227	456	641	4013	216	2822	4781				3443	2076	2098	396	841	2822	0	1	1	0	1	0	0	1	1	0	1	0	0	1	1	0	1	0
35	2167	2848	4523	3110	2985	4976	3254	1297	2492	4455	3603	3602				3862	3860	867	1641	438	1385	2451	4116	4561		3588	3603	2962	3164	3535	3603	0	0	1	0	0	1	0	0	1	0	0	1	0	0	1	0	0	1
36	2352	3600	1002	1822	4596	2352	1905	1966	2559	1115	347	3311				1739	1727	1965	1039	1115	2637	4360	4774			3551	3515	955	426	5015	2352	1	1	0	0	0	0	1	1	0	0	0	0	1	1	0	0	0	0
37	3282	1864	4194	3606	695	3282	761	4868	481	3814	3282	1218	1412	2727	3280	2727	296	254	4849	4776	2154					944	4890	3341	4919	179	3282	1	1	1	0	0	0	1	1	1	0	0	0	1	1	1	0	0	0
38	3656	3638	657	3302	3806	3899	2077	3827	3518	3173	604	3899	4182			3517	5014	155	4467	925	1027	4133				4414	1484	4980	1092	943	1956	0	0	0	0	0	0	0	0	0	0	0	0	0	0	0	0	0	0
39	3866	1391	4637	90	1879	3866	385	1090	3878	4833	3866					4086	1576	1780	200	1042	3866	1194	1679	1345	1377	3866	2273	1671	4807	2673	3866	1	1	1	0	1	1	1	1	1	0	1	1	1	1	1	0	1	1
40	3923	2038	2145	915	1173	1227	251	1651	999	3923	2919	2911	3687			1651	1458	5032	1773	2888	3923	1994	3764	4244	4896	2334	2361	4752	2990	1703	3923	1	1	0	0	1	0	1	0	0	0	1	0	1	0	0	0	1	0
41	4301	499	3319	490	3655	4301	2780	443	552	404	4301	2317	3479	4371		3592	457	592	1193	3606	4474	784	3165			915	4936	2317	3453	2795	4301	1	1	1	0	0	0	1	1	1	0	0	0	1	1	1	0	0	0
42	2496	4860	1155	2689	841	3226	4911	3570	2368	4352	1					3166	2047	1657	136	2631	3007	3347	3786			1905	2193	1799	3476	3301	251	0	0	0	0	0	0	0	0	0	0	0	0	0	0	0	0	0	0
43	605	4467	2947	3983	2798	605	3709	1017	3681	4688	2669					2669	248	3774	1572	4097	2100	791	2369	3623		638	499	1932	2833	2789	605	1	1	0	0	0	0	1	1	0	0	0	0	1	1	0	0	0	0
44	4016	335	2060	702	2958	61	1408	1008	2592	1408	61					61	4032	3594	4988	4743	2175	4562				1234	3753	1576	2627	3967	61	0	1	1	1	0	0	0	1	1	1	0	0	0	1	1	1	0	0
45	2028	1156	2860	2020	2885	355	358	330	370	374	2141	4132				260	813	330	286	985	4122	2487	3790	4421	2601	2587	1525	2014	747	330	4022	0	0	0	0	0	0	0	0	0	0	0	0	0	0	0	0	0	0
46	1057	3436	3360	1697	306	1057	1095	767	699	1050	1139	1057	1139	1613	4964	301	2064	690	558	1858	5009	2945	4728			4308	127	946	3445	2955	1057	1	1	1	0	0	0	1	1	1	0	0	0	1	1	1	0	0	0
47	394	4210	3840	1488	3317	394	187	426	419	481	394	390	664	761		2060	2927	3489	474	664	815	3363	4196	4192	4329	3569	1512	614	4320	2745	394	1	1	1	0	0	0	1	1	1	0	0	0	1	1	1	0	0	0
48	3496	2785	106	4320	3181	3496	486	3521	4571	4954	3496	4543				3496	821	2530	3679	4913	3496	991	3729	3976	4276	3496	1680	1404	4635	997	3496	1	1	1	1	1	1	1	1	1	1	1	1	1	1	1	1	1	1
49	3926	335	372	3316	501	3926	1217	1191	1138	1505	3926	4509				3926	1158	291	1003	1237	3926	4022	454	3902	4040	3926	1565	2927	1931	2702	3926	1	1	1	1	1	1	1	1	1	1	1	1	1	1	1	1	1	1
50	1922	4169	1039	4003	331	1922	338	1129	352	745	1					4873	4870	591	4978	1132	633	3222	3393			3908	1556	2339	4893	2655	1922	1	1	0	0	0	0	1	1	0	0	0	0	1	1	0	0	0	0
51	4604	2201	1257	3031	3196	2719	2126	3031	969	1000	3958	3031	3957			948	3284	4385	1566	1586	1124					198	1854	4511	4020	1943	3031	1	1	1	0	0	0	1	1	1	0	0	0	0	1	1	0	0	0
52	988	74	4222	327	988	3992	3402	3801	352	2663	1281					3402	2077	2078	2015	3993	3458					3696	2202	4447	1352	439	1300	0	0	0	0	0	0	0	0	0	0	0	0	0	0	0	0	0	0
53	916	4497	4389	910	3462	4032	4847	3468	3498	3933	4032	2454	2780	4030		4766	4142	4585	2454	3407	1804	2201	4440			4660	377	4574	4070	2409	4032	0	1	1	0	0	0	0	1	1	0	0	0	0	1	1	0	0	0
54	4382	2713	4177	1180	2233	4382	3332	2967	4977	192	4382					4382	4016	4500	2868	793	4382					4382	149	4016	3177	3512	4382	1	1	1	1	1	1	1	1	1	1	1	1	1	1	1	1	1	1
55	2135	1126	1439	3403	4314	2135	2130	3945	4807	1781	2135	2075	2139	3472	4807	2135	1777	2946	3903	3139	2135	4827				2135	1944	5021	4275	3252	2135	1	1	1	1	1	1	1	1	1	1	1	1	1	1	1	1	1	1
56	3163	574	1823	3163	4163	4865	522	2628	523	3843	4865	4760	4865			522	4865	3971	2557	1532	1980	2445	368	4707	299	1628	2142	733	4280	2621	4865	0	1	1	1	0	0	0	1	1	1	0	0	0	1	1	1	0	0
57	3192	2835	2144	852	2809	3192	4051	1904	427	3070	3192	3190	3477			3192	4632	4113	4258	2546	3192	1746	2151	4673	4960	3665	2128	1075	667	707	3192	1	1	1	1	1	0	1	1	1	1	1	0	1	1	1	1	1	0
58	2720	3250	4589	3138	1206	4408	2430	4400	3301	4653	4223	4220	3138			4223	4204	3552	397	4164	3138	1155	3062	3790	4444	697	1390	610	4333	871	3138	1	0	1	0	1	0	1	0	1	0	1	0	0	0	1	0	1	0
59	1822	2442	4522	4834	163	1822	1901	756	1237	3978	1822					4532	446	4808	426	4809	1717	4989	5032	5046	1308	4031	3448	2681	3228	1324	1822	1	1	1	0	0	0	1	1	1	0	0	0	1	1	1	0	0	0
60	4393	3268	1675	2516	620	2000	3981	1082	1901	4682	4681	4680				3993	3426	3990	4435	4433	2415	3109	4109	4496	4889	2597	4632	911	2590	1273	657	0	0	0	0	0	0	0	0	0	0	0	0	0	0	0	0	0	0
61	1594	3924	214	211	17	4527	4490	3924	3734	1484	3336	3924				3682	4056	388	1038	3952	3924	4580	4834			2732	3424	4919	1648	1943	3924	1	1	1	0	1	0	1	1	1	0	1	0	1	1	1	0	1	0
62	656	2957	1149	1175	1201	656	732	4933	728	744	656	650	1130	1128	2068	656	605	4813	4003	3192	656					4378	305	4042	2795	2399	656	1	1	1	1	1	0	1	1	1	1	1	0	1	1	1	1	1	0
63	4340	1402	2614	2377	4918	4340	4345	1493	4265	883	4340	4440				4340	3064	4935	3443	3612	708	4423				4340	2874	3072	4191	806	4340	1	1	1	1	0	1	1	1	1	1	0	1	1	1	1	1	0	1
64	2614	1580	2784	266	2633	2614	2982	1640	535	4466	2614					5030	3461	1214	5001	2269	2614	3170	2801	3042	3055	2458	2863	4308	3201	1944	2614	1	1	1	0	1	0	1	1	1	0	1	0	1	1	1	0	1	0
65	4288	2368	2926	2389	2127	3421	3420	2931	2888	3901	3140	4108	4629			4542	3321	2524	2841	2534	2788					4006	3354	2000	2047	4543	3870	0	0	0	0	0	0	0	0	0	0	0	0	0	0	0	0	0	0
66	1733	1103	4213	1053	3072	1061	1974	4545	5011	1061	1					5011	2961	2044	514	292	316	2140	1925	4249	1955	762	662	4947	2555	4862	1384	0	0	0	0	0	0	0	0	0	0	0	0	0	0	0	0	0	0
67	1413	2517	4963	4459	1671	4626	535	4837	3375	3201	1244	849	1240	4740		3299	4519	2276	731	334	452	3758				1244	1655	734	1671	3794	2042	0	0	0	0	0	0	0	0	0	0	0	0	0	0	0	0	0	0
68	2566	4617	3166	4831	544	2566	3403	1201	4066	101	2566	2560	3402	3403		3402	2852	3545	331	3174	2532	4781				2242	4770	1759	3390	3201	2566	1	1	1	0	0	0	1	1	1	0	0	0	1	1	1	0	0	0
69	4210	3149	899	4438	262	4210	2911	3297	3327	1848	4210					4210	2093	485	1571	3567	4210	2451	4116	4561		2135	1116	1995	3950	4652	4210	1	1	1	1	1	0	1	1	1	1	1	0	1	1	1	1	1	0
70	4026	1870	257	1773	4152	698	4150	2470	227	1250	698	690	4687			3296	4671	4206	315	1351	1095	4360	4774			1002	130	4913	388	1569	698	0	1	1	0	0	0	0	1	1	0	0	0	0	1	1	0	0	0
71	807	4935	2116	90	4976	1717	1719	2188	3377	4798	131	867	807			4776	2680	4517	5049	3568	2477					807	2880	4696	3921	4229	807	1	0	1	0	0	1	1	0	1	0	0	1	1	0	1	0	0	1
72	3684	890	3770	1759	1908	3684	2812	415	396	446	3684	4128				3684	4711	1754	4105	3583	3684	4133				4925	3008	2702	2528	3817	3684	1	1	1	1	1	0	1	1	1	1	1	0	1	1	1	1	1	0
73	2447	1436	2603	4352	4982	2447	4115	2935	3062	4312	2447	3791	4612			4619	2958	4612	1000	5025	2447	1194	1679	1345	1377	4225	1525	351	1443	1633	2447	1	1	1	0	1	0	1	1	1	0	1	0	1	1	1	0	1	0
74	3460	4905	3980	1399	3851	4978	3650	1060	4875	4011	2028	2020				3650	420	1594	3776	994	4970	1994	3764	4244	4896	4970	3358	881	2584	697	4970	0	0	0	0	1	1	0	0	0	0	1	1	0	0	0	0	1	1
75	3165	4369	3171	4377	1344	428	3170	3165	3136	2062	403					3136	1724	3130	2794	3951	1045	784	3165			329	1115	4039	4515	601	3165	1	1	0	0	1	0	1	1	0	0	1	0	1	1	0	0	1	0
76	2848	5013	733	4629	3631	2848	692	461	733	1981	2848	2840	3516			1927	3003	264	1694	2555	1891	3347	3786			1227	503	4801	4879	4472	2848	1	1	1	0	0	0	1	1	1	0	0	0	1	1	1	0	0	0
77	3912	3004	4871	4880	9	1294	856	809	3518	4567	3912					2003	2003	4523	3246	2536	3912	791	2369	3623		1947	1618	3922	3328	1342	3912	1	0	1	0	1	0	1	0	1	0	1	0	1	0	1	0	1	0
78	184	979	4113	2420	2208	184	173	2132	139	2070	184	2036				184	2156	3943	180	4298	2011	4562				2949	556	1918	3852	184	184	1	1	1	1	0	1	1	1	1	1	0	0	1	1	1	1	0	0
79	4938	4258	4333	2255	2292	804	3024	3662	2474	903	4938					3817	2429	860	3817	2658	3118	2487	3790	4421	2601	4536	1062	4153	1034	291	4938	1	0	1	0	0	0	1	0	1	0	0	0	1	0	1	0	0	0
80	1381	145	2059	4142	2117	1381	3970	2048	2092	1057	1381	1257	2762	2798	3639	1975	4573	3124	423	4502	3228	2945	4728			2341	430	2372	1053	591	1381	1	1	1	0	0	0	1	1	1	0	0	0	1	1	1	0	0	0
81	700	803	700	4196	2298	385	1793	4039	839	1449	1793					818	758	818	4035	1887	1793	3363	4196	4192	4329	1820	1509	2286	2374	977	1793	0	1	1	0	1	0	0	1	1	0	1	0	0	1	1	0	1	0
82	3133	3104	1241	695	4700	3340	807	528	3400	3442	3992	3991				3340	2465	3599	484	861	544	991	3729	3976	4276	4010	4847	3633	1190	3271	494	0	0	0	0	0	0	0	0	0	0	0	0	0	0	0	0	0	0
83	2419	332	38	143	3111	3564	2419	3539	1340	385	708	2521	2419			232	2188	4800	405	2892	619	4022	454	3902	4040	2137	4136	2240	1022	3846	2419	1	1	1	0	0	0	1	1	1	0	0	0	1	1	1	0	0	0
84	508	796	4259	4006	4467	4946	3173	866	3165	694	508					3670	4595	3769	274	598	4015	3222	3393			3974	2730	3715	2937	3032	508	1	0	1	0	0	0	1	0	1	0	0	0	1	0	1	0	0	0
85	4622	4249	378	4807	4555	4622	4623	3603	1753	1187	4622	2490	3603	4620		4622	4214	266	4283	629	3125					4996	3407	362	3650	1675	4622	1	1	1	1	0	0	1	1	1	1	0	0	1	1	1	1	0	0
86	2492	4614	1087	30	2371	3437	707	1688	2484	3444	3437	3389	3430			2483	4850	3148	1242	3671	2949					4570	4399	3751	4815	2025	2906	0	0	0	0	0	0	0	0	0	0	0	0	0	0	0	0	0	0
87	4221	2265	1788	2529	2558	3415	4926	4996	1481	4050	2110	2596				1637	4320	2785	4009	554	1003	2201	4440			2933	239	302	4463	1218	4856	0	0	0	0	0	0	0	0	0	0	0	0	0	0	0	0	0	0
88	1360	4086	4882	4329	4839	1360	2996	3267	701	4859	1360	2995				2995	823	2129	1021	4479	1360					1245	3230	774	3459	4820	1360	1	1	1	0	1	0	1	1	1	0	1	0	1	1	1	0	1	0
89	3184	4969	691	4150	3168	3846	2784	442	1998	3858	3184					3868	4115	3184	3476	1969	5040	4827				3984	1965	3505	3554	502	3184	1	0	1	1	0	0	1	0	1	1	0	0	1	0	1	1	0	0
90	2338	4073	3152	109	2591	2662	2662	1693	3505	4054	2366					1040	467	2621	1838	3691	2338	2445	368	4707	299	461	726	1135	3302	3559	2338	1	0	0	0	1	0	1	0	0	0	1	0	1	0	0	0	1	0
91	1113	3946	1988	2177	3620	4777	877	1644	199	2073	839	2072	4980			3969	3960	1932	4192	124	3838	1746	2151	4673	4960	3222	2345	4551	2605	527	4405	0	0	0	0	0	0	0	0	0	0	0	0	0	0	0	0	0	0
92	3511	1059	2258	15	3070	3339	4156	228	3039	2976	3339	3511				2674	2069	2648	3125	3446	2447	1155	3062	3790	4444	621	213	2019	1780	3772	3511	1	0	1	0	0	0	1	0	1	0	0	0	1	0	1	0	0	0
93	4723	240	589	4016	2704	4139	4723	2449	3259	3250	2643	2640				2559	502	3586	654	3740	2145	4989	5032	5046	1308	2403	3511	2931	3256	183	4723	1	1	0	0	0	0	1	1	0	0	0	0	1	1	0	0	0	0
94	2749	91	4925	90	2251	2749	4906	1313	1337	4889	2749	2740	3354	4889		2538	861	2538	302	3786	2749	3109	4109	4496	4889	4832	2380	435	1816	3211	2749	1	1	1	0	1	0	1	1	1	0	1	0	1	1	1	0	1	0
95	437	3520	1932	352	2589	437	288	430	574	595	437	1212	1299	4262		1935	1032	941	3827	3511	2714	4580	4834			3729	1139	3624	3010	2478	437	1	1	1	0	0	0	1	1	1	0	0	0	1	1	1	0	0	0
96	3587	795	2096	3571	55	3091	3744	4644	1493	2060	4132					4625	2413	4518	3028	2359	541					467	2098	1088	2584	4350	3732	0	0	0	0	0	0	0	0	0	0	0	0	0	0	0	0	0	0
97	2485	2541	4780	2620	3373	2527	2520	1399	409	756	1593					3143	1810	4613	3419	1764	1522	4423				1655	4777	2919	2212	3103	1760	0	0	0	0	0	0	0	0	0	0	0	0	0	0	0	0	0	0
98	1317	2164	4769	1901	4087	1317	362	2845	1661	1929	1317	1316	4277			1317	1926	1943	3396	359	1317	3170	2801	3042	3055	1317	1816	2403	1485	941	1317	1	1	1	1	1	1	1	1	1	1	1	1	1	1	1	1	1	1
99	449	3928	4782	4447	3969	449	2935	5019	2251	808	449	440	557	4187		449	1548	101	622	2810	2341					1959	4793	2040	2902	4909	449	1	1	1	1	0	0	1	1	1	1	0	0	1	1	1	1	0	0
100	3724	2452	3404	1170	1198	1153	153	1208	1179	957	4281	3710				1178	255	1152	206	4632	4281	2140	1925	4249	1955	2476	2162	2362	2487	2313	4281	0	0	1	0	1	0	0	0	1	0	1	0	0	0	1	0	1	0
101	4273	445	3805	822	911	4273	3109	3126	2901	3098	4273	3687	4200			2532	3612	4273	2997	3109	4273	826	1153	2666	4314	2610	1894	3697	3310		4273	1	1	1	1	1	0	1	1	1	1	1	0	1	1	1	1	1	0
102	909	1062	2120			909	3762	2584	2073		909	908	1582	3446	4565	1109	2513	1083	4499		4012					2718	4953	909	3541	2577	909	1	1	1	0	0	1	1	1	1	0	0	1	1	1	1	0	0	1
103	2928	366	3041	1102	1548	2928	1306	3977	4238	4981	2928	2927	2930	4238		2928	1004	4396	4011	4229	2928	1094	3119			2928	605	3727	2785	950	2928	1	1	1	1	1	1	1	1	1	1	1	1	1	1	1	1	1	1
104	122	2533	3796	2667	4249	4437	2296	4756	1169	4195	4437	5200	4756			4437	388	3535	2796	4438	4437					1941	1887	2607			478	0	0	0	0	0	0	0	0	0	0	0	0	0	0	0	0	0	0
105	3163	1249	4980	3350	3490	3163	1266	4891	919	1799	3163	1266	1718	3168		4873	3413	2994	4443	4135	3102	3163	4876	4566	3201	1138	3392	3851			3163	1	1	1	0	1	0	1	1	1	0	1	0	1	1	1	0	1	0
106	2064	1169	2038	153	274	2064	4053	546	4232	152	2064	2627	2752	4192	4951	4951	4894	4490	4950	2669	718	1954	3940	3954	4629	3569	3675	2962	2027	2517	2064	1	1	1	0	0	0	1	1	1	0	0	0	1	1	1	0	0	0
107	2833	2184	2886			2833	2826	2617	1396		2833	2501	2834	3394	3448	2833	2111	1095			2833	301	322	705	1818	2833	3983	1619	3476	3022	2833	1	1	1	1	1	1	1	1	1	1	1	1	1	1	1	1	1	1
108	4780	3001	608			703	2566	4487			2827					1447	687	4780	4004		888					683	4470	1777			4780	1	0	0	1	0	0	1	0	0	1	0	0	1	0	0	1	0	0
109	832	822				3833	2071	4583			670	1383	920			2517	3877	4602	1132		1383					1383	3696	4740	2521	4575	1383	0	0	1	0	1	1	0	0	1	0	1	1	0	0	1	0	1	1
110	1213	4724	1218	1394	2639	1213	2004	2746	513	533	1213	666	1124	1125	1218	1213	4665	3012	1408	2451	1213	2464	4390	3418	2595	1921	2088	4371	5013	1763	1213	1	1	1	1	1	0	1	1	1	1	1	0	1	1	1	1	1	0
111	4504	90	1215	4631	71	2436	2437	3351	1989		4504	3260	4505			3159	4965	375			3110	1886	3296	4112	2768	610	1469	4127	109		4504	1	0	1	0	0	0	1	0	1	0	0	0	1	0	1	0	0	0
112	5004	378	4397	3428	2531	4796	3685	4790	1399	3131	378	1921	4516			5046	290	110	1736	999	378	167	2721	2740	3743	2640	3292	2778	2426	4582	378	1	0	1	0	1	0	1	0	1	0	1	0	1	0	1	0	1	0
113	761	4872	1484	4001	3975	2000	4279	4302	2995	2665	1					2665	4611	106	2536	4972	1941	1248	1288	2288	2328	4654	2041	4691	3123	5048	3975	1	0	0	0	0	0	0	0	0	0	0	0	0	0	0	0	0	0
114	2761	4135	2833	3329	4176	2761	4550	283	4830	1179	1658	2289				3587	4140	1981	3608	3586	1138	1271	4327			1981	3005	4426	912	3829	2761	1	1	0	0	0	0	1	1	0	0	0	0	1	1	0	0	0	0
115	2388	1892	4213	2934	1796	2388	1730	4237	2466	1800	2388					2388	1794	4452	4610	4906	2388	907	914	3056	3093	2388	3659	1899	3086		2388	1	1	1	1	1	1	1	1	1	1	1	1	1	1	1	1	1	1
116	1240	1249	2092	4019	87	1240	2413	5006	2509	3558	1240					1240	2836	1050	1528	1737	1240	1298	1306	2693	2701	1240	43	1395	1344	4721	1240	1	1	1	1	1	1	1	1	1	1	1	1	1	1	1	1	1	1
117	751	3770	689			2190	3189	1662	4169		2631	2984				3282	4212	867	689		3125	2003	2045	2591		2403	2469				2984	0	0	1	0	0	0	0	0	1	0	0	0	0	0	1	0	0	0
118	1948	2289	2820			1948	1920	531	543	569	1948	1558	2738			436	367	1721	3141	1230	870	732	1421	3414	4262	4322	2182	2469	4809	485	1948	1	1	1	0	0	0	1	1	1	0	0	0	1	1	1	0	0	0
119	2820	3123	4756	1393	3463	2820	1347	2821	211	4307	2820	2821				248	2268	764	222	3706	2820	1005	1793	1770	4253	680	90	218	2365	2377	2820	1	1	1	0	1	0	1	1	1	0	1	0	1	1	1	0	1	0
120	4650	1212				4650	219	246			4650	4652				4650	1587				614	2332	2852	3643	4650	895	3043	3111	4092		4650	1	1	1	1	1	0	1	1	1	1	0	0	1	1	1	1	0	0
121	3635	1987	174	3125	2902	3635	3793	2845	2851	3014	3635	1983	3636			2851	1677	1043	783	2850	3635	3097	3713	4786		1196	2586	2892	1287	780	3635	1	1	1	0	1	0	1	1	1	0	1	0	1	1	1	0	1	0
122	2874	621	1877	1625	3056	2874	2774	1877	2741	3846	2874					3502	1567	2874	2009		2874	344	1979	4261		223	1681	257			2874	1	1	1	1	1	0	1	1	1	1	1	0	1	1	1	1	1	0
123	3816	1535				3816	1391	2262			3844	3816				1591	1590	1629	3816		5046	3743	3757	3533		844	3102	1620			3816	1	1	1	1	0	0	1	1	1	1	0	0	1	1	1	0	0	0
124	1424	1428	2447	1075		1424	3986	3876	4013		1424	1529	2058	4250	4734	3963	1940	1424	2386	908	1424					2634	1209				1424	1	1	1	1	1	0	1	1	1	1	1	0	1	1	1	1	1	0
125	1254	1254	4420	1457		4323	1357	2666	4420		4420	1491	3787			4322	1239	4321	2972		4420	4414	1098	1128	4428	1040	93	343	2419	2475	4420	1	1	1	0	1	0	1	1	1	0	1	0	1	0	1	0	1	0
126	2212	2413	2286	248	1326	3280	3105	4301	3316	2573	3280	4211				3280	1052	403	1035	1066	2827	1204	1789	1792	4822	3280	3289	1769	373	2838	3280	0	1	1	1	0	1	0	1	1	1	0	1	0	1	1	1	0	1
127	736	2103	3416	1814	3437	3003	3045	1659	3689	4000	4127					3689	2583	3721	1358	3571	670	863	2426	2493	277	4324	888	1545	1674	3229	1958	0	0	0	0	0	0	0	0	0	0	0	0	0	0	0	0	0	0
128	1941	4169				4881	2782	967	3497		2741	2434				2434	3635	3367			2434	3631	3833			3636	351	2434	2236		2434	0	0	1	1	1	1	0	0	1	1	1	1	0	0	1	1	1	1
129	2690	607	3159			1261	1883	4360	3533		1					449	2415	4746	4108		3282	740	4315			2662	5017	3242			1883	0	1	0	0	0	0	0	1	0	0	0	0	0	1	0	0	0	0
130	4291	3851	4670	3835	1680	2346	1141	4752	2340	1880	4291	3155				2948	518	3498	1004	4411	436	1364	2710	3111	3891	439	4991	3226	2801	4291	4291	1	0	1	0	0	1	1	0	1	0	0	0	1	0	1	0	0	0
131	3641	4026	1576	3753	4857	3641	5021	4861	580	2092	3641	3588	3640	4437		5021	251	2901	1824	2768	248					1586	463	227	2713	1169	3641	1	1	1	0	0	0	1	1	1	0	0	0	1	1	1	0	0	0
132	4587	3835	1593	625		3102	3163	4040	2296	4014	3102	3100				3102	3107	4772	1263	2823	3102					411	2026	4880	603	2894	3102	0	1	1	1	1	0	0	1	1	1	1	0	0	1	1	1	1	0
133	855	1344	2496	1444	687	855	2689	1157	2636	2520	855	3858				1176	4922	868	578	1112	855	828	4383	4411	4480	978	4885	371	2193	2017	855	1	1	1	0	1	0	1	1	1	0	1	0	1	1	1	0	1	0
134	4640	1097	783	3281	3101	4640	1933	3067	4042	389	4640	4111				3479	4640	307	3479	469	4640	3347	3776	3843		2476	3902	813	3922		4640	1	1	1	1	1	0	1	1	1	1	1	0	1	1	1	1	1	0
135	4959	4953	1186			4797	3969	4959	3034		1513	701	1518			2729	5013				4534	1232	1652			4038	3089	3878			3592	0	0	0	0	0	0	0	0	0	0	0	0	0	0	0	0	0	0
136	4496	3166	3058	32		3731	4063	4068	4071		373	4028	4497			4024	2957	267	2734	407	450	1199	1203	278	4778	3840	3422	3991			1165	0	0	0	0	0	0	0	0	0	0	0	0	0	0	0	0	0	0
137	4557	3978	4393	2269		4557	2765	4027	4587		4557	4559				4557	677	3728			4557	830	854	2601		3084	3160	1058			4557	1	1	1	1	1	0	1	1	1	1	1	0	1	1	1	1	1	0
138	4362	4488				4362	2975	4966	2950		4362	4363	4571			2956	2281	1160			2506					906	322	1188			4362	1	1	1	0	0	0	1	1	1	0	0	0	1	1	1	0	0	0
139	3769	3020	3990	1683	3641	3641	3448	3401	354	258	258					3656	1312	341	186	258	118	3371	3943	3969	4060	1922	2560	1552	145	3626	258	0	1	1	1	0	0	0	0	1	0	0	0	0	0	1	0	0	0
140	2240	1572	880	2419	3863	2692	4752	2346	1880	3702	4240	3412	4241			4713	444	428	1392	2056	3412	1255	2440			3412	2202	360	1630	3793	3412	0	0	1	0	1	1	0	0	1	0	1	1	0	0	1	0	1	1
141	2459	3138	2881	4573	2459	2459	4306	775	1977	248	2459	2459	3000			2459	1297	856	1087	1281	2459	2911	2934	3886	3303	2459	270	731	4518		2459	1	1	1	1	1	1	1	1	1	1	1	1	1	1	1	1	1	1
142	1427	3628	203	3582		4059	4995	2792			2975	2135	2976			4534	2719	1006			2938	4068	1921	1933	506	4434	338	2620	2305	1675	3301	0	0	0	0	0	0	0	0	0	0	0	0	0	0	0	0	0	0
143	3724	955	5004	4739		3724	450	4126	1722		3724					450	3534	889			3724	4425	4530	4493	4513	3333	2437	4515	2063		3724	1	1	1	0	1	0	1	1	1	0	1	0	1	1	1	0	1	0
144	1279	2094	2738			1279	3837	4838	672		1279					2978	313	4955	2268		1279					3593	1581	4080	4605		1279	1	1	1	0	1	0	1	1	1	0	1	0	1	1	1	0	1	0
145	652	638	4622	4067	165	3798	3135	2506	948	4056	4991	3771	1830	4990		2506	4639	3962	773	2500	1830					3778	3266	2224	3085	3886	1830	0	0	1	0	1	0	0	0	1	0	1	0	0	0	1	0	1	0
146	4310	1895	3343	3590	1232	4310	63	2990	4714	4698	4310	1246	2154	2724	3781	4310	4918	4227	1063	753	3322	1420				4310	1091	3725	1192	1316	4310	1	1	1	1	0	1	1	1	1	1	0	1	1	1	1	1	0	1
147	1731	4707	1466	2696	707	1731	760	1877	1551	1845	1731	4610				1796	476	1912	4870	1179	1731	1428	2854	1372	2642	2609	4001	1239	4562	651	1731	1	1	1	0	1	0	1	1	1	0	1	0	1	1	1	0	1	0
148	652	2578	3430	2322	18	4546	635	1343	1974	1574	4546	3988	4545	4547	5025	4546	3410	4376	1153	2218	4546	456	1361	2804	2999	4821	4546	3049	1199	4737	4546	0	1	1	1	1	1	0	1	1	1	1	1	0	1	1	1	1	1
149	978	949	4503	4323	1469	978	1067	3744	267	4144	978	3289	4892			978	978	218	3921	406	978					978	1658	3478	2925	4887	978	1	1	1	1	1	1	1	1	1	1	1	1	1	1	1	1	1	1
150	4649	1891	3130	869	3670	4015	209	4010	2512	2499	5036	3359	3692	5037		2536	2394	197	212	1097	978					4034	1196	4371	1326	4682	3359	0	0	1	0	0	0	0	0	1	0	0	0	0	0	1	0	0	0
151	2443	457	2896	963	4630	1588	1588	1580	4320	1648	2729					1761	727	1738	116	4499	2476	120	2608	1184	4320	1571	1739	1138			457	1	0	0	0	0	0	1	0	0	0	0	0	1	0	0	0	0	0
152	52	3516	298			2067	2439	422			52	51				5022	3742	3390			4038	3705	3715	4356	4377	2438	2620	1695			52	1	0	1	0	0	0	1	0	1	0	0	0	1	0	1	0	0	0
153	1546	952	3758	1738		1546	1510	766			412	1484	1546			3602	3602	2942			3840	1620	4011	501	3100	4329	4480	2340			1546	1	1	1	0	0	0	1	1	1	0	0	0	1	1	1	0	0	0
154	377	1388	3582	4193		1297	4400	2098	3582	678	2515	2274	2510			1692	1158	3792	4471		3084	1172	1208	3780	3811	81	3376	4897			1026	0	0	0	0	0	0	0	0	0	0	0	0	0	0	0	0	0	0
155	4240	1929	2449	117	3517	3609	3579	1237	4605	3613	1456	2859				444	4240	4230	3613	358	4024					3474	958	397	590	3933	2298	0	0	0	0	0	0	0	0	0	0	0	0	0	0	0	0	0	0
156	1778	3785	4477	234		1778	3862	2623		4977	1778	1451	1777	2438	3401	942	218	265	43	4575	1778	620	315	680		2576	3533	127	1480	908	1778	1	1	1	0	1	0	1	1	1	0	1	0	1	1	1	0	1	0
157	2843	874	2530	2122	3875	1093	2961	2513		602	1					1057	3167	701	323		1761	3189	1662	4169		1304	787	1907	2617		1539	0	0	0	0	0	0	0	0	0	0	0	0	0	0	0	0	0	0
158	4851	1204	4080			1170	4199	4851	1768	3764	4851	2683	3649	4887		3757	4726	982			4851	1920	531	543	569	269	381	4743	2005		4851	1	1	1	0	1	0	1	1	1	0	1	0	1	1	1	0	1	0
159	670	467	1676	1960	4485	670	3700	4214	4404	3540	1					4975	3575	4349			4059	1347	2821	211	4307	4550	4063	467	536		670	1	1	0	0	0	0	1	1	0	0	0	0	1	1	0	0	0	0
160	1102	1100	2730			3287	2767	4776	4910	3679	4739					3601	3287	4195	703	3686	3858	219	246			1540	285	4928	1658	4079	3287	0	1	0	1	0	0	0	1	0	1	0	0	0	1	0	1	0	0
161	959	2653	4421	3346	2108	959	1101	4050	5042	160	959	2989	4330			4382	624	4214	959	3353	2145	3793	2845	2851		1191	3788	4822	2054	959	959	1	1	1	1	0	1	1	1	1	1	0	0	1	1	1	0	0	0
162	1558	1563	4613	43		1566	4613	2028		1750	3559	4613				4441	3566	2050	1986	113	3798	2774	1877	2741	3846	1433	607	686	2283	3324	4613	1	1	1	0	0	0	1	1	1	0	0	0	1	1	1	0	0	0
163	1155	2229	368	3356	3711	1155	4855	3989	4005	4010	1155					2588	2010	2025	2580	1990	1155	1894	3697			3351	3754	3359	481	4136	1155	1	1	1	0	1	0	1	1	1	0	1	0	1	1	1	0	1	0
164	248	2611	4198	1867	3478	3041	3662	2965	255		1890	1212	1891	2900	3041	3377	3229	4721	1888	1616	3377	4953	999	3541		4911	4209	4797	4783	1866	3377	0	0	0	1	1	0	0	0	0	1	1	0	0	0	0	1	1	0
165	610	1983	2979			796	2903	4303	4219		1					3061	1241	1627	607		4012					4312	1447	1981			1077	0	0	0	0	0	0	0	0	0	0	0	0	0	0	0	0	0	0
166	2073	4752	2780	4826		1187	348	1843	3491	3113	2073	1715	3429	3831		3949	1628	2559	3461		2155	1887	2607	1717		714	2773	3406			2073	1	0	1	0	0	0	1	0	1	0	0	0	1	0	1	0	0	0
167	280	2921	4148	4102	3988	280	4158	1093			3458	3459	3513			1092	2138	1024	201		280	3392	3851	1702		4641	3522	3802			280	1	1	0	0	1	0	1	1	0	0	1	0	1	1	0	0	1	0
168	1526	4733	3927	565	2968	1526	4559	331	4992	1598	1526	3128	3223			1526	4559	1730	4467	4110	1526	3675				532	4418	3439	607	3947	1526	1	1	1	1	1	0	1	1	1	1	1	0	1	1	1	1	1	0
169	642	4104	1060	176	3465	1430	1463	1629	4896	1104	1722	4055				1462	1462	1805	1243	3652	4911	3983				2388	846	2925	1899	3316	642	1	0	0	0	0	0	1	0	0	0	0	0	1	0	0	0	0	0
170	505	3506	1887	4961	1192	505	4776	4910	3679	1741	505					505	1881	843	4840	506	505	4470				3287	3277	4519	3637	1241	505	1	1	1	1	1	0	1	1	1	1	1	0	1	1	1	1	1	0
171	1237	1780	25	124	1939	1237	1888	4982	4145	4858	1237	1238	3338	4095		4858	4974	1237	4816	1605	2588	3696	4740	2521	5013	1237	3624	1752	2488	4393	1237	1	1	1	1	0	1	1	1	1	1	0	1	1	1	1	1	0	1
172	2785	4732	2572			2548	3140	2540	3633		514					3591	993	1718	341	1091	4059	2088	4371			2945	1221	4970	5033		3857	0	0	0	0	0	0	0	0	0	0	0	0	0	0	0	0	0	0
173	2013	47	2774			4966	1188	4502	3622		4844					3647	4371	4605			3061	1469	4127	109		1990	1719	646	4791	4806	2013	1	0	0	0	0	0	1	0	0	0	0	0	1	0	0	0	0	0
174	44	808				44	520	4876	487		44	1954	1025	4110		425	4327	4816			3949	3292	2778	2426		1999	3892				44	1	1	1	0	0	0	1	1	1	0	0	0	1	1	1	0	0	0
175	5050	1068	3955			1742	3545	348	2456	2471	4045					2490	2370	2991			1047	2041	4691	3123	912	155	2561				2116	0	0	0	0	0	0	0	0	0	0	0	0	0	0	0	0	0	0
176	4832	2299	1261	3268	4838	4832	2644				4832	2644	2999	3916	4811	4832	238	2085	1639	153	4832	3005	4426			64	3882	1529	2090	362	4832	1	1	1	1	1	0	1	1	1	1	1	0	1	1	1	1	1	0
177	1595	3711	1730	3774	2262	1595	3903	3108	733	3666	1595					1595	633	1193	1742	4403	1595	3659				4844	2398	892	190	1331	1595	1	1	1	1	1	0	1	1	1	1	1	0	1	1	1	1	1	0
178	1897	4978	2511	4130	3354	2834	4110	2834	4193	2433	1247					4110	3631	3778	1907	2571	47	43				1073	1857	2903	4116	407	1007	0	0	0	0	0	0	0	0	0	0	0	0	0	0	0	0	0	0
179	2446	1275	4835	4210	2732	2516	5033	408	3196	4286	433	439	2586			5019	2660	3404	2005	3014	2973	2469				4142	3359	3967	1217	2555	1636	0	0	0	0	0	0	0	0	0	0	0	0	0	0	0	0	0	0
180	1388	761	2187	1327	1274	1388	4910	3679	1741		1388					1388	1882	843	4840	505	4546	3635	3367	154	4670	1388	2047	2752	916	2589	1388	1	1	1	1	0	1	1	1	1	1	0	1	1	1	1	1	0	1
181	2056	236	105	487	3874	2056	4832	3566	345	4399	517	2563	4824			3402	2445	3760	2390	403	4312	2415	4746			1597	3330	3442	2701	5013	2056	1	1	0	0	0	0	1	1	0	0	0	0	1	1	0	0	0	0
182	3499	2303	445	708	426	401	3893	3075	3890	3075	1672					3893	657	3576	2758	4551	1672	518	3498	1004		3899	1542	4817	2054	755	1672	0	0	1	0	1	0	0	0	1	0	1	0	0	0	1	0	1	0
183	2416	4958	1878	4126	4430	3658	4039	1078	3657	3811	1720	1725	2130	2881		2881	136	4454	561	2386	4034	251	2901			1249	2910	4074	229	4226	3387	0	0	0	0	0	0	0	0	0	0	0	0	0	0	0	0	0	0
184	1724	4535	3460	3163	274	356	2915	363	384	366	1724					210	578	4193	4943	3895	1571	3107	4772	1263	2823	2327	4629	182	3739		1724	1	0	1	0	0	0	1	0	1	0	0	0	1	0	1	0	0	0
185	3287	3280	2065			1554	1504	669	3410		509					47	96	1504	1365	677	2438	4922	868	578	1112	1899	4933	489	358		2510	0	0	0	0	0	0	0	0	0	0	0	0	0	0	0	0	0	0
186	4337	1734	3053	2147		4337	2085	3218	885	4804	3387					2973	3790	3392			4329	4640	307	3479		4337	996	2787	1649		4337	1	1	0	0	0	1	1	1	0	0	0	1	1	1	0	0	0	1
187	3945	3047	2058	3270		3945	4301	2574	326	1027	3904	3945				4546	673	2631	3779	287	81	5013	4490	1074		3113	4268	3945	1018	2110	3945	1	1	1	0	0	1	1	1	1	0	0	1	1	1	1	0	0	1
188	900	3333	4225	2703		4451	4431	2089	767		1795	512				1800	159	5018	2779		3474	2957	267			1131	2288	339			2703	1	0	0	0	0	0	1	0	0	0	0	0	0	0	0	0	0	0
189	2373	791	2961			1894	3015	1054	3170	2832	1					496	850	1435	241		2576	677	3728	201	247	4791	3982	2841	1634	1846	336	0	0	0	0	0	0	0	0	0	0	0	0	0	0	0	0	0	0
190	3371	3677	915	3399	835	3371	4275	4910	344	95	3371	1107	1231	3370	4897	3371	766	4795	3038	1037	3371	2281	1160	4977	4798	3371	3673	2603	610	1490	3371	1	1	1	1	1	1	1	1	1	1	1	1	1	1	1	1	1	1
191	3580	4903	4881	420	4890	3580	3633	1296	2013		3580	2013	3581			3580	880	2859	2172	1736	3580	1312	341	186	258	3580	4846	3682	3984	1739	3580	1	1	1	1	1	1	1	1	1	1	1	1	1	1	1	1	1	1
192	3755	3169	1717			2849	2891	2848	808	2854	808					2794	4923	4869	2782	305	808	444	428	1392	2056	3303	2063	808	3851	4671	808	0	1	1	0	1	1	0	1	1	0	1	1	0	0	1	0	1	1
193	3722	841	1292	2068	1213	3458	1075	4206	1081	2513	841	2253	4196			3402	2899	1077	166	3561	2881	1297	856	1087	1281	841	2909	3309	2091	3572	841	1	0	1	0	0	1	1	0	1	0	0	1	1	0	1	0	0	1
194	3292	1879	3152	3545	2234	3292	1299	1949	1959	1615	3292	3297				3292	2671	846	1959	2426	210	2719	1006	502	2092	3245	1396	330	671	3292	3292	1	1	1	1	0	1	1	1	1	1	0	0	1	1	1	1	0	0
195	2559	975	2297	4743		2559	452	216	4643	4146	4591	4254	4590			3511	3608	3573	1032	4517	4801	3534	889			1392	5036	3317	1776	3356	2559	1	1	0	0	0	0	1	1	0	0	0	0	1	1	0	0	0	0
196	3984	2009	40	4401	2078	4289	3704	2515	2451	4046	111					2514	2064	2815	2313	4704	2973	3711	1730	3774	2262	2282	3060	3760	3609		1665	0	0	0	0	0	0	0	0	0	0	0	0	0	0	0	0	0	0
197	2383	18	1677	4784	457	850	2298	3929	2541		1					1595	3781	4688	2470	262	4546	4978	2511			372	2254	1435	4007		1166	0	0	0	0	0	0	0	0	0	0	0	0	0	0	0	0	0	0
198	1522	1651	3700	75		2570	2767	1997	4834		2853					1522	4313	718			1800	1275	4835			1661	552	110	3705	4464	1522	1	0	0	1	0	0	1	0	0	1	0	0	1	0	0	1	0	0
199	877	2843	267			877	2603	820	3236	2116	877	4509				877	878	819	726		877	761	2187			2682	877	3953	1895	2286	877	1	1	1	1	1	1	1	1	1	1	1	1	1	1	1	1	1	1
200	3588	2357	1504			3588	953	2505	1342	2967	3588					3588	3628	2016	1175		3588	236				3165	844	2492	3925	4636	3588	1	1	1	1	1	0	1	1	1	1	1	0	1	1	1	1	1	0
201	4067	1826	3533	4017	3153	1826	1836	1905	1906	3548	1826					3367	873	5016	3174	1333	620					3668	2530	3828	1463	4488	1826	1	1	1	0	0	0	1	1	1	0	0	0	1	1	1	0	0	0
202	2641	265	4298	137	1046	3237	4509	2081	3390		998	4128	2808	137		1561	3213	5025	1570	3796	137	121	3106	4109	4491	810	2119	3826	2758	827	137	1	0	1	0	1	0	1	0	1	0	1	0	0	0	0	0	1	0
203	2872	390	1251	2775	2282	2872	2937	2873	2875	3685	2872	3841				2872	2181	2701	1263	2483	2872	2890	2205	2602	2260	2872	463	3836	4292	77	2872	1	1	1	1	1	1	1	1	1	1	1	1	1	1	1	1	1	1
204	4185	3222	1625	1791	4202	4185	4186	142	1281	4494	4185	37	4143	4187		4185	142	1908	1473	2709	4185	2916	3586	4511	1219	4185	3007	3601	3657	461	4185	1	1	1	1	1	1	1	1	1	1	1	1	1	1	1	1	1	1
205	3070	4756	175	550	4612	3070	720	4136	58	731	3070	3071				3178	873	2578	731	2891	2217	2208	2801	4330	1793	3388	472	163	2910	597	3070	1	1	1	0	0	0	1	1	1	0	0	0	1	1	1	0	0	0
206	1421	3460	1028	3615	1698	1421	4721	4451	3698	4034	3944	2767	3984	4040		1421	4290	426	2855	1250	4099	299	498	2596	2612	1023	4184	104	3683	5036	1421	1	1	0	1	0	0	1	1	0	1	0	0	1	1	0	1	0	0
207	3276	3849	3095	2606	4647	2518	4302	3058	4150		4845	3045				3122	4339	3347	215	4085	3276	1470	4114	5024	5000	3848	1055	2101	786	3715	3276	1	0	0	0	1	0	1	0	0	0	1	0	1	0	0	0	1	0
208	2702	4582	4024	3227	66	2072	2073	4100	2613	2688	2702	2701				4100	1973	4110	210	2879	2702	2219	3287	4260	3714	2702	2142	3673	4043	1627	2702	1	0	1	0	1	1	1	0	1	0	1	1	1	0	1	0	1	1
209	3706	2364	3432	5009	3782	3939	3938	5033	4929	2743	3706					1589	1091	2868	1492	316	3235	2523	3119	4664	5020	903	3498	2092	2723	2197	3706	1	0	1	0	0	0	1	0	1	0	0	0	1	0	1	0	0	0
210	742	762	1329	4400	2991	3532	3159	3533	4575	3963	742	1623	2870	3500		742	2362	2499	3532	3289	1741					3105	3227	3996	3872	2984	742	1	0	1	1	0	0	1	0	1	1	0	0	1	0	1	1	0	0
211	1111	155	3738	370	1983	1111	1875	1862	1881	784	4876					3492	2390	1754	1297	1012	741	1192	4425	4437	4882	846	2075	3020	2217	1460	1111	1	1	0	0	0	0	1	1	0	0	0	0	1	1	0	0	0	0
212	3328	3282	3221	5037	1030	4296	4500	223	2650	2437	4954	4955	1030			4954	2519	1978	4432	672	3492	230	819	355	4481	4455	4753	1053	1711	1123	1030	1	0	1	0	0	0	0	0	1	0	0	0	0	0	1	0	0	0
213	362	4132	609	3949	3208	1867	4543	3515	433	899	362	3145	3342			267	4071	3737	2640	2327	1036	1804	2581	1341	1389	2799	1030	4326	1505	1542	362	1	0	1	0	0	0	1	0	1	0	0	0	1	0	1	0	0	0
214	282	1582	3923	166	2449	4330	2001	2935	4109	2893	193	282				3527	2893	2609	2792	2835	900					2502	3903	3452	989	836	282	1	0	1	0	0	0	1	0	1	0	0	0	1	0	1	0	0	0
215	2476	4892	4516	4598	1804	1980	1144	3275	4892	2028	3120					1902	2362	1513	4009	2993	559	2267	4906	2300	3857	213	1516	4505	4722	3597	4892	1	1	0	0	0	0	1	1	0	0	0	0	1	0	0	0	0	0
216	922	37	4098	2317	3514	3900	1387	3455	3910	4324	2189	844	4742			2586	1022	1961	409	3282	2189	1172	1597	1627	3805	1557	4973	3880	2475	3403	2189	0	0	1	0	1	0	0	0	1	0	1	0	0	0	1	0	1	0
217	3003	3936	4038	2222	1013	3965	2437	3784	1150	2008	376					2437	2719	2019	1509	1612	313					4636	4392	2967	45	4743	2796	0	0	0	0	0	0	0	0	0	0	0	0	0	0	0	0	0	0
218	3784	3137	411	3757	197	3784	4528	3652	4294	1917	3784	3785				3784	5265	1520	4305	3674	3784	1639	2463	1669	4481	3784	1249	4695	4999	2173	3784	1	1	1	1	1	1	1	1	1	1	1	1	1	1	1	1	1	1
219	324	770	1063	3083	795	1264	1863	482	4814	4205	1264	1264				1264	2482	48	1452	2705	4908	2657	3925	4069	4868	4883	1193	3012	4830	3159	1264	0	1	1	1	0	0	0	1	1	1	0	0	0	1	1	1	0	0
220	2221	4357	211	1835	1582	2343	4834	750	4515		1797	1799	2683			4362	1261	2004	1185	2040	185	2447	3229	3981	4468	731	4695	2578	2593	4194	1605	0	0	0	0	0	0	0	0	0	0	0	0	0	0	0	0	0	0
221	532	835	3540	3821	5023	532	3534	773	3521	1279	532	3623				532	2045	2370	4788	2117	532	3123	3357	4536		4805	245	400	155	3744	532	1	1	1	1	1	0	1	1	1	1	1	0	1	1	1	1	1	0
222	3095	535	352	1011	3269	3095	2111	3292			3095					2360	2362	3682	1768	1996	3214	1773	3162	3628	4711	4688	2199	4455	2649	1127	3095	1	1	1	0	0	0	1	1	1	0	0	0	1	1	1	0	0	0
223	3874	898	4816	3540	3245	4163	4164	48	2370	2804	4956	4955				1562	1079	1563	890	2832	4189	2140	3236			1973	4256	2822	1067	2792	2924	0	0	0	0	0	0	0	0	0	0	0	0	0	0	0	0	0	0
224	4268	3109	2225	1994	1907	4268	4038	4055	4050	4026	4268	2252	4267	4546		4268	1925	941	4038	3361	4268	2062	3733	4169	4859	4268	3226	4896	1609	2355	4268	1	1	1	1	1	1	1	1	1	1	1	1	1	1	1	1	1	1
225	4851	4852	2733	237	299	4559	589	4198	3119	4026	1	0	0	0	0	4337	4111	941	3705	2929	196	198	4488	4475	4958	2151	474	3890	2403	4782	4089	0	0	0	0	0	0	0	0	0	0	0	0	0	0	0	0	0	0
226	3236	4633	1139	238	248	2935	4008	2161	2700	4762	3236	2277	3236			4646	4221	3757	634	3733	2088	1300	3211			232	1488	1584	1738	2823	3236	1	0	1	0	0	0	1	0	1	0	0	0	1	0	1	0	0	0
227	831	398	835	7	4096	3331	1675	764	577	1514	2537	2537	3990			1788	4792	444	371	3964	1514					1514	3175	22	3554	59	1514	0	1	0	0	1	1	0	0	0	0	1	1	0	0	0	0	1	1
228	1098	1115	4554	3232	159	4841	2720	2079	330	4261	3747	3749	4520			2731	4113	1812	2719	1597	5001	3403	3186	3648	4786	2043	1600	2691	640	924	4039	0	0	0	0	0	0	0	0	0	0	0	0	0	0	0	0	0	0
229	870	1504	331	1379	2006	3192	1919	4019	1571	2023	3564					3192	4213	2877	4085	3973	3877	4165	4648			399	3102	3806	2513	2443	4517	0	0	0	0	0	0	0	0	0	0	0	0	0	0	0	0	0	0
230	2845	4293	107	65	4716	2845	2911	4150	4646	3740	2845	284				2845	1526	446	4223	327	2845	3329	3623	3636	4407	372	3514	3764	5010	4135	2845	1	1	1	1	1	0	1	1	1	1	1	0	1	1	1	1	1	0
231	708	1268	48	1297	1892	708	1828	4007	3767	5016	708	1828	3941			2873	708	2518	1269	469	4040	2263	3644	4660		708	2787	891	4604	3791	708	1	1	1	1	0	1	1	1	1	1	0	1	1	1	1	1	0	1
232	3973	2083	49	1343	386	4018	3164	2871	3157	3087	348					1012	493	4033	601	1010	3087	2528	3494	4915	4369	3087	1052	403	2711	1348	3087	0	1	0	0	1	1	0	0	0	0	1	1	0	0	0	0	1	1
233	38	3618	5017	964	2476	110	914	1924	749	1119	748					748	1044	2383	1075	767	1838	3122				3570	3037	4030	4370	3226	1938	0	0	0	0	0	0	0	0	0	0	0	0	0	0	0	0	0	0
234	2893	2892	3936	3032	1266	1205	3544	1266	1678	4080	2889	5013				1266	353	1265	187	800	1266	819	355	4481		4701	4823	371	298	4430	1266	1	1	0	1	1	0	0	1	0	1	1	0	0	1	0	1	1	0
235	1970	1516	3818	1308	2437	1970	2287	1556	4337	3123	1970	424	66			1970	3257	2635	713	1970	1970	2581	1341	1389		4278	158	4106	3905	2895	1970	1	1	1	1	1	0	1	1	1	1	1	0	1	1	1	1	1	0
236	3997	2864	5029	3765	5028	3997	3591	3612	1593	1938	3997	3122				3997	341	994	588	2003	3997	2208	2801	4330	1793	3997	2258	4041	2233	1294	3997	1	1	1	1	1	1	1	1	1	1	1	1	1	1	1	1	1	1
237	3703	2364	2005	924	2799	3703	619	641	4238		3703	2011	4192			640	649	1741	1400	617	3703	299	498	2596	2612	1553	2953	180	229	2485	3703	1	1	1	0	1	0	1	1	1	0	1	0	1	1	1	0	1	0
238	693	1733	392	2906	4081	2158	3316	2790	4167	4248	3657	3657				2158	2417	4768	2159	951	3657	1470	4114	5024	5000	184	3505	1607	3568	2015	3657	0	0	1	0	1	0	0	0	1	0	1	0	0	0	1	0	1	0
239	3063	539	1109	362	3064	539	124	4089	1051	155	539					2504	539	2650	1130	1166	1111					2557	2766	1999	3988	3558	539	1	1	1	1	0	0	1	1	1	1	0	0	1	1	1	1	0	0
240	1503	4152	1317	1504	2942	315	4972	4129	1680	4946	315	2832				408	3668	409	3613	3419	911	320	1011			3147	267	3844	3223	66	315	0	1	1	0	0	0	0	1	1	0	0	0	0	1	1	0	0	0
241	1033	852	3108	3114	732	4464	3650	1817	1578	1001	2978	2977	2274			5034	1951	4027	4227	4687	2274	2208	3701	4330	1793	275	267	570	4900	3471	2274	0	0	1	0	1	0	0	0	1	0	1	0	0	0	1	0	1	0
242	842	2970	4505	1028	2621	4413	1246	3067	801	3001	842	773	843	1611	4686	842	836	949	3080	1533	3874	299	1498	2596		4900	4227	1162	1278	1009	842	1	0	1	1	0	0	1	0	1	1	0	0	1	0	1	1	0	0
243	4505	880	3002	2592	1451	1593	2980	1590	3223	4505	2635					4505	3597	2980	4338	2901	1907	1470	4114	5024		3515	458	2345	65	3840	4505	1	1	0	1	0	0	1	0	0	1	0	0	1	0	0	1	0	0
244	1877	4117	2719	1123	2370	1877	1218	1060	157	2571	1877	4905				1494	1495	4056	1711	1165	4851	2219	3287	4260	3714	1563	4926	4529	2355	1328	1877	1	1	1	0	0	0	1	1	1	0	0	0	1	1	1	0	0	0
245	2581	5260	1519	436	1593	2650	2713	3913	3110	2581	4174					2650	663	408	1627	2504	233	2523	3119	4664	5020	4010	4727	2008	5038	1217	681	0	0	0	0	0	0	0	0	0	0	0	0	0	0	0	0	0	0
246	4743	644	4528	3330	1197	4743	4321	3084	2416	1167	4743					4743	4986	3128	2879	3494	831					2869	4744	3264	2029	1268	4743	1	1	1	1	0	0	1	1	1	1	0	0	1	1	1	1	0	0
247	164	4899	3550	4875	3170	699	1834	241	4450	3530	699	3569				4449	155	4777	699	1397	3877	3333	4425	4437		4692	4626	3138	2474	3601	699	0	1	1	1	0	0	0	1	1	1	0	0	0	1	1	0	0	0
248	3949	1012	4332	1101	303	3949	3869	1759			3949	3813	3901	3902	3949	3949	3902	1760	1981	1138	3949	873	5016	3174	1333	3949	100	4417	1482		3949	1	1	1	1	1	1	1	1	1	1	1	1	1	1	1	1	1	1
249	1596	4709	4236	3539	3889	2188	101	3802	3071	4746	3889	3120				2188	46	1272	4025	343	3889	3213	5025	1570	3796	102	2718	838	3767	2158	3889	1	0	1	0	1	0	0	0	1	0	1	0	0	0	1	0	1	0
250	2964	1984	3142	853	3045	3458	4064	947	2934	4217	4790	4791	2964			3458	3234	766	2421	720	3532	2181				1640	2877	1682	2097	2512	2964	1	0	1	0	0	0	1	0	1	0	0	0	1	0	1	0	0	0
251	168	3103	4720	3872	3865	168	266	1610	1674	3399	1592	1164	1590			3178	3467	4748	2891	720	1839	168	1908	1473	2709	460	5031	1375	1112	1982	168	1	1	0	0	1	0	1	1	0	0	1	0	1	1	0	0	1	0
252	4901	4628	1155	120	3919	4901	1490	3946	3954	4889	4901	3552	3832			1516	4607	350	1292	2958	4296	873	2578	731	2891	3747	557	1206	3954	2550	4901	1	1	1	0	0	0	1	1	1	0	0	0	1	1	1	0	0	0
253	3777	357	1970	2403	1403	4144	3450	1088	3531		4144					1088	3183	1583	3403	4745	4144	4290	426	2855	1250	1265	3903	3987	4777	1912	4144	0	1	1	0	1	0	0	1	1	0	1	0	0	1	1	0	1	0
254	4804	4305	1443	4709	4280	4804	1857	4209	509	3297	4804	2694	4814			4209	2435	3588	3634	317	874	4339	3347	215		3617	1803	4014	4369	1667	4804	1	1	1	0	0	0	1	1	1	0	0	0	1	1	1	0	0	0
255	3982	4900	576	2526	3929	3982	4028	1169	3669	532	3982	4092	4816			2070	3622	1191	3231	4397	3698	1973	4100	210	2879	129	2960	3573	4812	604	3982	1	1	1	0	0	0	1	1	1	0	0	0	1	1	1	0	0	0
256	4979	1450	3612	4332	1732	2887	4443	2548	377	4385	4979					2603	2603	1664	2043	3428	4979	1091	2868	1492	316	4979	3929	4014	11	2218	4979	1	0	1	0	1	1	1	0	1	0	1	1	1	0	1	0	1	1
257	2695	3638	3020	257	1603	4456	3344	4563	1626	2568	2394	4173	4456	4608	257	634	3503	4460	3664	3597	257	2362	2499			274	4600	3963	3363	3680	257	1	0	1	0	1	0	1	0	0	0	1	0	0	0	0	0	1	0
258	1582	3655	3054	2077	3835	909	4798	1582	2166	945	1762	1582				4798	561	1690	3012	1758	557	2390	1754	1297		1370	1058	2350	4820	378	1582	1	1	1	0	0	0	1	1	1	0	0	0	1	1	1	0	0	0
259	831	1535	2271	3023	4770	831	903	4667	3477	510	831	676	890			2624	233	365	1247	4519	831	4012	3828	1463	4488	4806	4765	1009	1862	4668	831	1	1	1	0	1	0	1	1	1	0	1	0	1	1	1	0	1	0
260	3341	2381	4588	587	979	3341	1881	2786	859	1266	3341	3340	4573			1800	2682	2718	2712	1760	460	2119	3200	2758		3860	4497	2163	313	2156	3341	1	1	1	0	0	0	1	1	1	0	0	0	1	1	1	0	0	0
261	1797	157	3780	4456	2338	552	2303	1022	2465	1496	1797					768	3542	1012	1210	2980	3747	463	3836	4292	88	2067	3114	893	5034		1797	1	0	1	0	0	0	1	0	1	0	0	0	1	0	1	0	0	0
262	1855	3805	320	1775	4098	1855	827	1871	4905	300	1855	1856	1999	3942		808	1673	898	807	1080	1265	3007	3601	3657		3003	529	636	563	1628	1855	1	1	1	0	0	0	1	1	1	0	0	0	1	1	1	0	0	0
263	3679	105	2011	1904	4793	3679	2814	712	2948	4285	3679	2330	2376	3670	3678	712	3629	3679	2760	3679	3617	472	120	2910	597	2565	2948	875	3854	2794	3679	1	1	1	1	0	0	1	1	1	1	0	0	1	1	1	1	0	0
264	892	1956	893	2497	2527	3761	3760	3731	3771	489	1182					911	4317	340	1187	3459	129	4184	104	3683	5036	3696	1939	1772	4898	2465	3499	0	0	0	0	0	0	0	0	0	0	0	0	0	0	0	0	0	0
265	2871	4913	2870	2846	343	4543	3749	3707	2001	2849	1363	1368	3232			4108	1679	3624	2661	232	1363	1055	3100	786		4861	4699	1261	1770	1576	1363	0	0	1	0	1	0	0	0	1	0	1	0	0	0	1	0	1	0
266	1948	2745	1605	3191	2131	2997	3568	2852	2906	3024	1					2933	2651	2934	2851	323	1700	2142	3673	4043	1627	4517	1669	4703	5034	1386	1948	1	0	0	0	0	0	1	0	0	0	0	0	1	0	0	0	0	0
267	2335	2309	3364	1362	3391	3441	4238	2597	3279	2493	1					3279	3734	4417	3907	1718	3279	3498	2092	2723		4615	2127	4050	2754	4771	3279	0	1	0	1	1	0	0	1	0	1	1	0	0	0	0	1	1	0
268	271	1980	4587	2495	706	271	270	442	5047		271	273				271	346	2872	3881	4949	1077	3227	3996	3872	2984	271	3662	2752	243	2825	271	1	1	1	1	0	1	1	1	1	1	0	1	1	1	1	1	0	1
269	3406	1049	3846	2321	2443	2562	2561	2121	994	2369	3406	4575	4794			341	3393	3406	3859	675	648	3310	620	2217	1460	1471	1831	2827	3406	1435	3406	1	0	1	1	0	1	1	0	1	1	0	1	1	0	1	1	0	0
270	4637	4079	4041	5029	22	3795	1223	2089	1347	4609	1223	1288	1520	1543		2304	2919	991	988	3668	1223	4753	1053			3639	4775	3084	979	3512	1223	0	1	1	0	1	0	0	1	1	0	1	0	0	1	1	0	1	0
271	4918	13	275	4757	792	4918	1546	4610	3803	1068	4918	4917				4845	227	4108	3818	4257	3711	1030	3322			615	3579	3828	3529	4209	4918	1	1	1	0	0	0	1	1	1	0	0	0	1	1	1	0	0	0
272	983	3939	4927	3582	1320	3090	2899	1286	1383	3750	744					3027	3770	907	3973	3679	2244	3903	3452	1100		293	3365	1097	1237	2514	2093	0	0	0	0	0	0	0	0	0	0	0	0	0	0	0	0	0	0
273	1783	33	3841	1155	536	2533	3401	3406	3902	1242	2798	1155				4565	4021	3214	729	150	1155	1826	1905	1906	3548	124	440	868	3947	205	1155	1	0	1	0	1	0	1	0	1	0	1	0	0	0	1	0	1	0
274	946	3303	945	2979	4453	1595	3856	2803	938	2967	1595					933	1566	2102	3164	142	687	4509	2081	3390		3157	2032	3287	3488	462	1595	0	1	1	0	0	0	0	1	1	0	0	0	0	1	1	0	0	0
275	4286	1706	77	1705	4781	4219	1501	522	5047	2572	3587	723	2673	3588		4219	1578	3681	1589	4113	707	2937	2873	2872	3685	280	3711	4009	1609	3288	3587	0	0	1	0	0	0	0	0	1	0	0	0	0	0	1	0	0	0
276	2323	2113	2934	3891	2944	267	2079	4961	4360	4823	4961	411				2428	2191	476	234	3194	4961	4186	142	1281	4494	4776	2707	1129	2172	314	4961	0	1	1	0	1	0	0	1	1	0	1	0	0	1	1	0	1	0
277	1570	3918	2960	1866	423	4429	341	1674	3185	2692	340	1748	4969	423		655	3320	4218	5037	1583	423	720	4136	58	731	4084	1531	2071	3576	434	423	1	0	1	0	1	0	0	0	1	0	1	0	0	0	0	0	1	0
278	4656	4281	4181	3189	984	4854	2763	4856	3209	5008	1					927	1727	1890	590	928	4312	4721	4451	3698	4034	350	3881	2565	3432	2924	1497	0	0	0	0	0	0	0	0	0	0	0	0	0	0	0	0	0	0
279	2599	3494	4094	4294	2437	2599	1083	866	3402	3764	2599					2599	1952	3716	730	4637	1199	4302	3058	4150		3023	46	1238	3498	4953	2599	1	1	1	1	0	0	1	1	1	1	0	0	1	1	1	1	0	0
280	4256	2595	1496	4214	3663	4214	3435	1430	844	2477	129	711	843	1309		1222	49	659	759	727	766	2072	4100	2613	2688	2928	4755	4007	3043	3290	3061	0	0	0	0	0	0	0	0	0	0	0	0	0	0	0	0	0	0
281	914	1696	1241	2149	1717	914	4839	3511	2818	1948	914	3666				4100	472	3423	4695	1683	914	3939	5033	4929	2743	2279	307	2121	3652	1952	914	1	1	1	0	1	0	1	1	1	0	1	0	1	1	1	0	1	0
282	1736	1037	322	973	3520	1436	1425	3522	1475	1433	5037	5038				1351	1060	2771	1494	1531	1736	3159	3532	4575	3963	4537	3207	3012	2373	1969	1736	1	0	0	0	1	0	1	0	0	0	1	0	1	0	0	0	1	0
283	950	951	66	107	312	2449	951	1000	2420	197	950					950	5032	1309	175	645	950	1875	1862	1881	784	2110	1947	1269	3719	1883	950	1	0	1	1	1	0	1	0	1	1	1	0	1	0	1	1	1	0
284	961	2493	3295	3553	516	2613	4503	3378	927	4511	4356	2542	3167	3416	3466	3015	3014	451	304	295	961	4500	223	2650	2437	4586	4674	961	134	1969	961	1	0	0	0	1	1	1	0	0	0	1	1	1	0	0	0	1	1
285	1360	3756	183	1337	3790	1360	4447	4481	1120	982	1360	1041	961	1798	2739	1686	5029	4871	255	4013	2110	4543	3515	433		2699	3419	2393	4949	3772	1360	1	1	1	0	0	0	1	1	1	0	0	0	1	1	1	0	0	0
286	1335	954	22	9	1388	3409	3132	4032	3099	4039	4772					119	2304	4088	249	219	690	2001	2935	4109		2384	781	2752	2037	3341	690	0	0	0	0	1	0	0	0	0	0	1	0	0	0	0	0	1	0
287	3435	2213	4261	56	3436	2502	124	1809	2500	1065	1					4188	1788	4189	3584	2799	4219	1144	3275	5006		2488	4377	3296	1535	4271	390	0	0	0	0	0	0	0	0	0	0	0	0	0	0	0	0	0	0
288	3874	1471	1615	2560	1720	3874	1863	217	4855	1861	3874					1886	1612	747	391	1241	2428	1387				3441	4567	4672	5002	2578	3874	1	1	1	0	0	0	1	1	1	0	0	0	1	1	1	0	0	0
289	551	4033	3877	4097	831	1023	1024	959	865	250	1348					1025	249	3446	2973	508	655	2437	3784	1150	2008	1599	4833	1712	468	4198	551	1	0	0	0	0	0	1	0	0	0	0	0	1	0	0	0	0	0
290	4777	62	26	2311	315	3667	3070	2355	2780	1831	3711					2780	3245	2781	2044	2398	927	4528				2480	1754	1297	4652	4045	4295	0	0	0	0	0	0	0	0	0	0	0	0	0	0	0	0	0	0
291	566	933	2021	627	722	2360	986	95	4912	1203	2766	2359	2768			3858	1216	1142	220	4813	1277	1863	482	4814	4205	640	261	401	1122	2836	1678	0	0	0	0	0	0	0	0	0	0	0	0	0	0	0	0	0	0
292	3322	3325	1020	1582	3466	3322	3380	3565	523	601	3322	3325	3360	4117	4780	3565	3566	3306	1627	1306	3322	4834	750	4515		712	4660	2989	4888	2843	3322	1	1	1	0	1	0	1	1	1	0	1	0	1	1	1	0	1	0
293	925	4647	431	2145	4688	925	1015	4503	3678	2534	925	1220	3677			925	1679	4603	1122	1458	2328	3534	773	3521	1279	2152	4233	1091	2151	3505	925	1	1	1	1	0	0	1	1	1	1	0	0	1	1	1	1	0	0
294	4040	1601	2284	4401	1278	4040	4041	1244	2210	4888	4040	4496				2963	983	1957	3977	2823	4040	1008	3533	4067	3153	2556	4041	4602	231	3331	4040	1	1	1	0	1	0	1	1	1	0	1	0	1	1	1	0	1	0
295	2788	362	1927	4515	3546	2788	2787	4184	3177	4167	2788	3122				2788	1687	2027	310	1141	2788	265	4298	158	1046	2683	2009	4444	101	2789	2788	1	1	1	1	1	0	1	1	1	1	1	0	1	1	1	1	1	0
296	2428	1116	2113	3765	1427	4114	496	4000	546	1593	3182	3180				1459	962	1458	1991	2998	2151	390	1251			4844	3613	1222	3221	2430	2428	1	0	0	0	0	0	1	0	0	0	0	0	1	0	0	0	0	0
297	1323	1206	3575	1672	4249	1323	4560	1616	3984	4284	1323	3736				4491	4894	4595	1226	1851	1323	3222	1625	1791		1323	3903	1148	1689	3050	1323	1	1	1	0	1	1	1	1	1	0	1	1	1	1	1	0	1	1
298	2012	4303	210	1754	1525	2464	3542	1109	2465	2062	2012	2011	3869	4587		4587	305	1264	2062	988	1155	4756	175			983	2092	4408	4207	3433	2012	1	0	1	0	0	0	1	0	1	0	0	0	1	0	1	0	0	0
299	1750	1869	2620	2647	2274	1750	587				1750	1750	3490			1808	48	2020	4135	3404	1223	3460	1028	3615	1698	4777	3644	1519	2532	3141	1750	1	1	1	0	0	0	1	1	1	0	0	0	1	1	1	0	0	0
300	2493	2815	3615	4541	4857	947	1726	3853	2925	1726	1337	1338	2407	2479		4791	1726	244	2848	2067	350	4929	2743			3336	2515	1533	3729	3435	1335	0	0	0	0	0	0	0	0	0	0	0	0	0	0	0	0	0	0
301	2570	1757	4704	990	4476	2570	1036	22	2643	1983	2570	2571	2647			1141	3506	3185	2999	4577	2570	402	1136	3327	481	3564	2489	1662	4083	2269	2570	1	1	1	0	1	0	1	1	1	0	1	0	1	1	1	0	1	0
302	1146	2971	765	3113	1505	1146	2294	3468	3809	266	1146	1145	2293	3494		2293	3245	2461	1945	1450	618					1598	1861	129	3596	4455	1146	1	1	1	0	0	0	1	1	1	0	0	0	1	1	1	0	0	0
303	1210	983	3252	3299	4251	1210	1211				1210	1122	520	1599	3193	1210	278	1002	4632	4494	1210	2846	2879	3313	4700	1210	4256	2147	3581		1210	1	1	1	1	1	1	1	1	1	1	1	1	1	1	1	1	1	1
304	3210	633	59	787	51	3210	2258	2529	3323	4871	2257	2730	3210			3210	3965	4871	4803	2487	3210	3401	3686			2572	922	4993	2692	3087	3210	1	1	1	1	1	0	1	1	1	1	1	0	1	1	1	1	1	0
305	507	1237	508	2823	2126	4748	862	3927	4430	3829	507	3515	3927	4507	4693	4747	4110	2603	507	1364	2199	2131				2571	507	4837	2853	1916	507	1	0	1	1	0	1	1	0	1	1	0	1	1	0	1	0	0	1
306	140	2112	514	2262	1602	140	352	1602	4025	2439	140	1356	3479	3879		140	4112	1978	2869	2888	140	2289	3236	4319	3863	140	1634	4921	935	2776	140	1	1	1	1	1	1	1	1	1	1	1	1	1	1	1	1	1	1
307	755	4540	3618	398	2169	755	1684	2011	3719	1891	755					2725	2060	2725	3177	1031	2104	4332	1538	2890	4701	3509	3013	2290	3321	2364	755	1	1	1	0	0	0	1	1	1	0	0	0	1	1	1	0	0	0
308	3078	3366	794	4957	4320	3078	1774	518	1053	1752	3078	3079	3598	4502		3078	4447	2999	3452	4075	3078	3857	4833			78	2455	2205	2881	3697	3078	1	1	1	1	1	0	1	1	1	1	1	0	1	1	1	1	1	0
309	2067	841	4559	3949	1583	2067	292	4096	331	144	2067	2060	3083	3505	4359	2067	4133	924	3654	4617	2067	474	3409	4035	4730	2067	3783	3778	1200	689	2067	1	1	1	1	1	1	1	1	1	1	1	1	1	1	1	1	1	1
310	2598	4860	3126	962	739	1476	4860	3143	1476	4569	4860	1603	2857			4860	4021	4130	205	1647	4860	1031	2510	4433	3761	2654	101	4800	2803	2241	4860	1	1	1	1	1	0	1	1	1	1	1	0	1	1	1	1	1	0
311	1716	3142	991	3997	3614	497	3573	3063	387	306	1973	1716				1036	1141	1202	2891	407	1716					2992	1998	1222	2526	1942	1716	1	0	1	0	1	0	1	0	1	0	1	0	1	0	1	0	1	0
312	4314	1857	1716	4505	2279	4314	4073	1199	1529	1149	4979					818	354	4516	2016	1923	3177	1992	3532			4899	4710	286	4633	4624	4314	1	1	0	0	0	0	1	1	0	0	0	0	1	1	0	0	0	0
313	1063	3501	794	2177	4859	4484	4485	4029	3560	743	4484					3560	945	3847	3764	2685	508	3999				5037	2243	1511	4633	648	2617	0	0	0	0	0	0	0	0	0	0	0	0	0	0	0	0	0	0
314	2205	3097	2618	18	4914	815	3542	3752	4793	2870	1653					1653	3547	2538	4828	1261	1653	2616	2923	3292	4469	1791	3567	3403	215	5047	1653	0	0	1	1	1	0	0	0	1	1	1	0	0	0	1	1	1	0
315	2666	1723	2021	2434	4680	2666	596	476	3507	1934	2666	2156	2241	2463	2634	2143	2019	2722	1975	4824	3877	900	3553	4603	925	604	4579	1669	2671	555	2666	1	1	1	0	0	0	1	1	1	0	0	0	1	1	1	0	0	0
316	2746	3280	4204	1338	553	2746	3063	360	1669	577	2746	2745				2746	2038	384	3684	4321	2746	4019	928			312	4081	730	1953	1236	2746	1	1	1	1	1	0	1	1	1	1	1	0	1	1	1	1	1	0
317	2903	2651	4464	4735	2252	2903	2904	2968	2969	2763	2903					2903	4576	2886	2680	4699	2903					2903	4218	4965	3049	294	2903	1	1	1	1	1	1	1	1	1	1	1	1	1	1	1	1	1	1
318	736	1467	2829	1725	2631	1996	1589	1504	3037	3453	358	372	2829			358	935	1822	4823	591	358	3914				1895	987	3391	2936	732	2829	1	0	1	0	0	0	1	0	1	0	0	0	1	0	1	0	0	0
319	4234	1030	1503	948	563	4234	204	3193	3525	3042	4234	3151	3254	3234		4234	3151	779	1082	3554	4234	4536				931	814	788	4827	1060	4234	1	1	1	1	1	0	1	1	1	1	1	0	1	1	1	1	1	0
320	4927	3155	4726	868	60	1709	726	260	4927	909	4607	4927				726	4483	727	4393	316	4927	1397	3585	2869	4099	2205	2402	886	4105	4769	4927	1	1	1	0	1	0	1	1	1	0	1	0	1	0	1	0	1	0
321	4722	2185	1181	2718	1404	4722	2125	1095	1063	2263	445	446				554	3164	2321	4656	4823	4722	4654				2935	4719	3167	2984	4182	4722	1	1	0	0	1	0	1	1	0	0	1	0	1	1	0	0	1	0
322	3141	1670	1704	3248	3194	3141	721	3754	4061	2813	3141	3140				3141	975	3548	3990	1602	3141	1333	3098	3439	3956	3141	247	3202	2875	2683	3141	1	1	1	1	1	1	1	1	1	1	1	1	1	1	1	1	1	1
323	3321	3320	4214	2576	3112	3321	2730	3015	637	3460	3321	2788	3014	339		3321	331	3103	4822	3343	3321	2141	3523	2869	3773	3321	2710	2358	2540	4482	3321	1	1	1	1	1	1	1	1	1	1	1	1	1	1	1	1	1	1
324	4692	4989	4598	4807	2615	1497	4164	4139	4692	1498	2978	4692				4164	4595	1838	3348	550	1036	1057	2085	4272	4364	4692	2233	3982	1172	1483	4692	1	1	1	0	0	1	1	1	1	0	0	1	1	0	1	0	0	1
325	2649	4313	3650	1362	720	2649	2447	1145	4509	4884	2010	2011				4377	2094	3681	2582	2774	818	1852	3060	4376	1853	2076	2713	4744	4010	4634	2649	1	1	0	0	0	0	1	1	0	0	0	0	1	1	0	0	0	0
326	189	4316	2224	4430	4134	135	3029	37	3804	2319	1					2285	4451	4514	3091	1976	3560	1451	4623			622	3166	3223	3840	3555	3554	0	0	0	0	0	0	0	0	0	0	0	0	0	0	0	0	0	0
327	1269	140	4972	4433	1321	1269	2740	2431	4039	2575	2578	3670				2929	391	4837	3360	617	1269	3604				3107	3741	2065	2871	4867	1269	1	1	0	0	1	0	1	1	0	0	1	0	1	1	0	0	1	0
328	2271	4149	1607	1087	1114	2271	969	1021	4778	1867	2543	2271				1228	4351	2271	5015	2872	4188	3039	3367	4591		689	4994	2374	5030	3636	2271	1	1	1	1	0	0	1	1	1	1	0	0	1	1	1	1	0	0
329	4744	2881	893	4818	1321	4047	4499	872	4490	1361	4047	2561	3379	4498		2733	4056	1155	4880	4112	4047					613	4404	922	3666	569	4047	0	1	1	0	1	0	0	1	1	0	1	0	0	1	1	0	1	0
330	3930	1800	3933	1109	3888	3930	3976	641			3930	1409	2576	2577	3931	3930	3615	3471	3423	967	3930	1341	3606	4123	4293	4987	4358	1829	1041	1157	3930	1	1	1	1	1	0	1	1	1	1	1	0	1	1	1	1	1	0
331	4475	289	3118	3925	3467	4457	1517	638	2476	258	4457	1735	2404	4475	4579	4457	4619	4469	565	4304	2187	2289	3235	1845	4056	539	860	2767	2393	3158	4457	0	1	1	1	0	0	0	1	1	1	0	0	0	1	1	1	0	0
332	4574	3061	69	3046	3531	4574	1087	1905	3989	2602	4574	4575				4574	338	4662	3924	1507	4574	2299	3784	4218	1383	5011	889	700	1832	2889	4574	1	1	1	1	1	0	1	1	1	1	1	0	1	1	1	1	1	0
333	3099	4009	2343	2444	3819	3099	2414	3666	1347		3099	2548	3098	3029	4389	3099	738	241	2414	713	3099	2478	1408	2812	4682	2929	2578	3020	1258	3520	3099	1	1	1	1	1	0	1	1	1	1	1	0	1	1	1	1	1	0
334	1339	2655	3037	4998	1550	1339	4971	930	4197	2826	1339	1338	3403	3585		1339	1282	3111	3438	2734	1339	4936	2801	4682	570	1991	505	602	1116	3126	1339	1	1	1	1	1	0	1	1	1	1	1	0	1	1	1	1	1	0
335	587	233	2638	1346	510	652	4200	4033	635	603	1691	4033				525	661	527	3756	1010	1538	1114	1911	3357	4250	4609	2033	2707	2241	2894	4033	0	1	1	0	0	0	0	1	1	0	0	0	0	1	1	0	0	0
336	300	47	1425	4571	4759	5029	4132	1294	2742	1119	3027	3028	5028			1294	3693	648	457	4499	2076	3837	4551	4533	4825	300	3409	4631	717	1623	300	1	0	0	0	0	1	1	0	0	0	0	1	1	0	0	0	0	1
337	4581	892	4580	9	5047	4581	3387	1911	1526	4133	4581	2347	4582			3495	3495	142	4581	5022	2654	4919	4259	4543	4540	2736	1409	4581	2194	1467	4581	1	1	1	1	0	1	1	1	1	1	0	1	1	1	1	0	0	1
338	528	1547	4880	797	3228	3600	3484	4608	1084	3492	528	527	1429	1676	2485	3600	2040	1156	3755	528	2992	2220	4391	4618	4700	3249	528	388	1308	789	528	1	0	1	1	0	1	1	0	1	0	0	1	1	0	1	0	0	1
339	4309	15	2821	4446	4707	2618	4875	3704	1907	3345	1227	3945				3704	2617	1204	2273	512	4112					216	4965	2143	4424	1016	3511	0	0	0	0	0	0	0	0	0	0	0	0	0	0	0	0	0	0
340	3806	2	3035	3142	2234	1774	2569	594	2130	598	411	3035				3035	2631	686	1782	3259	3035	4156	4512	4179		3383	3500	1142	1245	2083	3035	1	0	1	1	1	0	1	0	1	1	1	0	1	0	1	1	1	0
341	4504	4511	683	897	110	4504	1400	1196	3450	1423	4504	1960	4503			3018	935	2487	872	4227	4504	1200				438	4090	2440	4837	2192	4504	1	1	1	0	1	0	1	1	1	0	1	0	1	1	1	0	1	0
342	974	2652	812	480	4220	451	2675	1000	4459	576	92	451	733	703	2656	688	3257	3478	1027	2698	3118	1272	642	4507	4281	2451	2724	1143	1306	285	2024	0	0	0	0	0	0	0	0	0	0	0	0	0	0	0	0	0	0
343	1916	1922	3701	21	377	4264	4265	1900	876	1650	4773					1916	3861	1918	1256	1990	2055	3884				1846	107	3835	1534	601	510	0	0	0	0	0	0	0	0	0	0	0	0	0	0	0	0	0	0
344	4131	2437	4130	1167	1270	3078	2520	4694	292	4055	3909	1711	1731	3908		3078	1158	2840	3986	1959	3078					4353	3132	635	3421	1864	3078	0	1	0	1	1	0	0	1	0	1	1	0	0	1	0	1	1	0
345	3045	2438	2736	1559	4552	3045	3046				3045	2575	3040	3266		5031	3045	402	1132	1658	3045	3896	2980	4334	4742	510	648	909	1828	3315	3045	1	1	1	1	1	0	1	1	1	1	1	0	1	1	1	1	1	0
346	1548	3938	353	47	1503	478	4797	2553	1593	2612	478	3999				2333	2650	1726	3595	1534	269	236	538	4296	284	3353	1150	420	4029	2296	3883	0	0	0	0	0	0	0	0	0	0	0	0	0	0	0	0	0	0
347	4450	1288	147	4837	440	4450	708	3160	226	415	4450					4450	3251	2403	3988	226	4450	1417	3084	2693	4993	4450	4715	714	1184	2846	4450	1	1	1	1	1	1	1	1	1	1	1	1	1	1	1	1	1	1
348	4128	559	2645	2999	440	4128	4342	4120	1039	4546	4128	3420	4127			4128	1566	3465	3400	3361	4128	597	1687	4149	4255	4128	792	3769	4307	1585	4128	1	1	1	1	1	1	1	1	1	1	1	1	1	1	1	1	1	1
349	3693	4362	4256	366	4868	3693	4191	328	61	733	3693					1854	1455	1659	3709	4465	1088	4586	4618	723	3848	3589	3813	1707	3693	4829	3693	1	1	1	0	0	1	1	1	1	0	0	1	1	1	1	0	0	0
350	1348	4563	1771	1349	4709	361	4328	3480	2462	4531	3480	1348				3367	873	5016	3174	1333	910	4394	4716	4888	4996	5011	693	3705	4324	3455	1348	1	0	1	0	0	0	1	0	1	0	0	0	1	0	1	0	0	0
351	327	1100	4855	3352	3860	641	939	2600	2979	2737	3112	4855				4747	760	4079	680	3121	4111	3151	779	1082	3554	1038	703	4683	1661	4703	4855	1	0	1	0	0	0	1	0	1	0	0	0	1	0	1	0	0	0
352	547	2526	3594	1711	3011	547	4482	4548	1277	3435	1					4167	4166	1073	1808	936	3122	4483	726			4057	2065	1009	2033	2335	547	1	1	0	0	0	0	1	1	0	0	0	0	1	1	0	0	0	0
353	3980	658	3898	2382	2163	3980	3981	231	638	2919	3980	2741	3983			2919	2499	2998	3656	1083	9214	3164	2321			3641	634	608	4992	3795	3980	1	1	1	0	0	0	1	1	1	0	0	0	1	1	1	0	0	0
354	2588	2686	2390	3871	534	2588	2657	3892	5048	3070	2588	2587	3754			2588	4597	426	3199	3012	2588	975	3548			2588	1009	101	3882	2193	2588	1	1	1	1	1	1	1	1	1	1	1	1	1	1	1	1	1	1
355	4407	1406	650	139	1231	4407	1016	5023	2158	2694	4321	1576	4407	4109	4320	4321	2334	4835	2412	785	4407	3321	3103			2081	1455	2627	1686	4876	4407	1	1	1	0	1	0	1	1	1	0	1	0	1	1	1	0	1	0
356	1591	2143	1591	3779	4919	1776	4803	1548	1775	2185	1					3003	4390	289	4059	1206	3003	4595				4915	250	2157	1224	3226	1924	0	0	0	0	0	0	0	0	0	0	0	0	0	0	0	0	0	0
357	1764	3586	4835	2287	1755	1764	3046	3477	3568	2916	1764					1764	146	1308	2726	1744	1764	2094	3681	2582	2774	1764	418	3723	984	887	1764	1	1	1	1	1	1	1	1	1	1	1	1	1	1	1	1	1	1
358	2705	2706	156	2705	3289	4194	1261	4744	249	4178	4331	3790	4330	4194		2724	2725	5025	2442	131	4194					2074	4375	1878	3979	1765	4194	0	1	1	0	1	0	0	1	1	0	1	0	0	1	0	0	1	0
359	1000	2641	880	3123	3613	1000	1089	521	3107	5026	1000					3107	858	292	3918	3713	1000	391	4837	3360	617	2692	1943	2570	2470	4562	1000	1	1	1	0	1	0	1	1	1	0	1	0	1	1	1	0	1	0
360	1579	2248	648	1806	1810	1579	4768	2748	931	4498	4146	4145				4146	290	1041	3069	550	5011	4351	4247	5015	2872	3615	1098	2777	1649	4637	1579	1	1	0	0	0	0	1	1	0	0	0	0	1	1	0	0	0	0
361	1011	4848	4612	2982	4830	1011	3984	4317	3882	1217	3464	2879	1011	3700		1546	1011	352	487	4770	2929	4056	1155	4880	4112	3092	3403	4570	4543	3620	1011	1	1	1	1	0	0	1	1	1	1	0	0	1	1	1	1	0	0
362	4999	2875	2868	2882	3923	4999	525	2816	4193	4342	4999	4899				2899	249	4745	4858	3895	1991	3615	3471	3423		3509	1922	2023	2075	4990	4999	1	1	1	0	0	0	1	1	1	0	0	0	1	1	1	0	0	0
363	400	2956	170	217	2936	4598	2711	1154	1828	4510	1					1828	4138	1166	3774	2081	2155	4619	4469	565	4304	4272	352	3977	4535	2464	4474	0	0	0	0	0	0	0	0	0	0	0	0	0	0	0	0	0	0
364	4899	4530	4157	33	193	4899	2648	3584	3702		4899	3967	4657	4891	4898	3967	2986	844	893	5026	618	338	4662	3924		1425	4449	901	1826	4143	4899	1	1	1	0	0	0	1	1	1	0	0	0	1	1	1	0	0	0
365	581	3491	3010	580	3429	2988	3028	4996	599	1272	683	2423				1883	2217	4133	3546	4514	1799	738				3696	606	1782	3966	5050	2030	0	0	0	0	0	0	0	0	0	0	0	0	0	0	0	0	0	0
366	3161	2335	2466	982	3463	4533	1772	1608	4191	4530	4532	450	3161			4532	1274	4191	541	2672	3161	1282	3111	3438		3161	3562	2032	2786	4277	3161	1	0	1	0	1	1	1	0	1	0	1	1	1	0	1	0	1	1
367	1060	2505	603	3418	2716	1807	3019	703	2572	3017	3686	3686				3019	3563	1736	5016	5006	3615	661	525			4936	2629	3341	4919	4718	2355	0	0	0	0	0	0	0	0	0	0	0	0	0	0	0	0	0	0
368	3964	4027	2312	3252	4849	3964	3993	514	1163		3964	1220	1602	3917	3965	3964	2043	3653	3085	5038	3964	1341	3606	4123	4293	4321	3238	3681	2317	3291	3964	1	1	1	1	1	0	1	1	1	1	1	0	1	1	1	1	1	0
369	3744	5027	4168	1392	1020	855	3556	4576	946	4690	3744	482	2182	3740		4576	3704	3147	327	1990	420	2289	3235	1845	4056	3319	4240	2494	4093	3844	3744	1	0	1	0	0	0	1	0	1	0	0	0	1	0	1	0	0	0
370	4615	2255	2529	2811	2185	4615	2925	1200	737	3365	4615	4614				4571	3459	3055	4021	1139	72	2299	3784	4218	1383	717	1506	2373	2129	3522	4615	1	1	1	0	0	0	1	1	1	0	0	0	1	1	1	0	0	0
371	4350	4256	1352	2001	3917	4350	4358	922	3592	3152	4350	3152	4349			1684	1901	1878	1662	1031	4896	2478	1408	2812	4682	2902	2546	316	1812	3209	4350	1	1	1	0	0	0	1	1	1	0	0	0	1	1	1	0	0	0
372	1099	4269	2284	5048	787	1924	1749	4254	4534	4998	3391	4485	4577			3391	1967	4485	813	1127	3391	4936	2801	4682	570	4884	1622	108	4087	4426	3391	0	0	1	1	1	0	0	0	1	1	1	0	0	0	1	1	1	0
373	3155	953	3072	2281	1484	2999	3306	3757	3009	1245	3155	2613	3196			3155	3247	3763	3224	4007	3155	1114	1911	3357	4250	4017	4001	3954	3616	1080	3155	1	0	1	1	1	0	1	0	1	1	1	0	1	0	1	1	1	0
374	4230	1479	3981	3978	3426	4230	1601	237	2806	1976	4230					1601	3442	2775	3318	409	1022	3837	4551	4533	4825	4826	4923	666	1981	1390	4230	1	1	1	0	0	0	1	1	1	0	0	0	1	1	1	0	0	0
375	4484	4629	4555	2904	1104	4484	1726	1833	1856	4263	3883	4484				1758	3738	473	3716	3598	615	4919	4259	4543	4540	4330	1903	2057	3810	867	4484	1	1	1	0	0	0	1	1	1	0	0	0	1	1	1	0	0	0
376	584	1780	102	1024	3670	3834	3835	173	1373	113	1					933	3146	2945	411	931	2155	2220	4391	4618	4700	3686	4776	4239	895	406	1627	0	0	0	0	0	0	0	0	0	0	0	0	0	0	0	0	0	0
377	3680	556	4966	2060	4178	3680	4495	1161	1608	1612	3680	3682	3796			1160	1161	708	5023	1932	2988	2570	2647			582	954	1920	1824	828	3680	1	1	1	0	0	0	1	1	1	0	0	0	1	1	1	0	0	0
378	925	3498	3488	627	4926	1531	4502	4534	3854	1532	4431	4430				4502	5037	3612	1898	625	3459	1146	2293	3494		1798	3182	997	488	4184	4987	0	0	0	0	0	0	0	0	0	0	0	0	0	0	0	0	0	0
379	4527	4528	2759	3464	746	4527	4527				4527	3560	3896	4526		4527	3466	4257	2561	4723	4527	1122	1210	1599	3193	4527	1289	4027	1073	830	4527	1	1	1	1	1	1	1	1	1	1	1	1	1	1	1	1	1	1
380	3406	4979	835	1557	208	3406	4218	3405	760	3149	3406	3323	3400	4672		3406	2838	4057	4608	1523	3406	2730				2462	1609	3126	2667	855	3406	1	1	1	1	1	0	1	1	1	1	1	0	1	1	1	1	1	0
381	3906	1259	893	1954	3874	1246	1247	3906	2973	1610	1377	3906				1053	1774	1570	1012	2235	3906	3515	3927	4507	4693	2102	3720	343	3145	3629	3906	1	1	1	0	1	0	1	1	1	0	1	0	1	1	1	0	1	0
382	2708	1630	2707	3495	3000	2708	248	1925	3263	237	2708	2950				2708	3827	3208	1194	1769	2708	1356	3479	3879		3754	1663	3570	4593	4180	2708	1	1	1	1	1	0	1	1	1	1	1	0	1	1	1	1	1	0
383	2214	3745	3689	3518	2887	4043	232	4041	2068	4660	3115					3115	148	4801	3281	240	611					2214	3957	3238	4857	4742	2214	1	0	0	0	0	1	1	0	0	0	0	1	1	0	0	0	0	1
384	2292	3654	4148	227	1795	2292	2365	1413	450	567	2292	2293	2484			4198	2469	1834	4199	3635	1044	3078	3598	4502		2597	3323	4794	2223	1717	2292	1	1	1	0	0	0	1	1	1	0	0	0	1	1	1	0	0	0
385	2780	2781	66	945	888	3816	886	4578	4577	866	3942	3941				3451	2515	2712	288	2961	3015	2067	3083	3505	4359	3016	4937	3614	4589	1558	646	0	0	0	0	0	0	0	0	0	0	0	0	0	0	0	0	0	0
386	1135	451	726	2328	4173	1135	1134	4428			1135	12	2417			1135	2837	3644	3549	1130	1135	1603	2857			4316	4290	4258	410	4507	1135	1	1	1	1	1	0	1	1	1	1	1	0	1	1	1	1	1	0
387	2310	2266	1772	2643	2309	2310	45	3512	330	4796	2310	2419				2310	2012	3625	1589	2572	2310					1281	2811	2144	1115	2431	2310	1	1	1	1	1	0	1	1	1	1	1	0	1	1	1	1	1	0
388	264	2867	2962	3095	2677	772	4952	1287	3409	4790	3973	3970				2701	1999	2563	327	1390	4933					4585	1681	2148	4745	1327	4182	0	0	0	0	0	0	0	0	0	0	0	0	0	0	0	0	0	0
389	4067	4544	4265	945	4750	311	4388	1918	2960	2636	4067	3497	4109			4067	121	2678	3913	1903	5011					1522	531	2450	1988	3276	4067	1	0	1	1	0	0	1	0	1	1	0	0	1	0	1	1	0	0
390	3161	840	1478	37	1576	2568	2826	2279	4666	37	3462	1478	2377	3462		1478	993	2421	4874	1595	1478					4473	2102	618	1975	4808	1478	1	0	1	1	1	0	1	0	1	1	1	0	1	0	1	1	1	0
391	3615	1543	3713	2394	3698	795	4812	3353	3615	1200	4813	4813	3615			292	1574	291	2965	4096	314	2156	2241	2463	2634	503	2631	2541	594	5031	3615	1	1	1	0	0	0	1	1	1	0	0	0	1	0	1	0	0	0
392	2850	2880	1963	1482	3156	2850	4577	122	147	1989	2849	4519	2850			148	4818	4321	140	350	542	1036	22	2643	1983	4102	375	3034	1883	680	2850	1	1	1	0	0	0	1	1	1	0	0	0	1	1	1	0	0	0
393	4156	1295	3437	3495	1187	4156	4150	2655			4156	4156				4156	1941	1613	635	2654	4156	2294	3468	3809	266	4156	3045	1445	2613	1921	4156	1	1	1	1	1	1	1	1	1	1	1	1	1	1	1	1	1	1
394	2430	4972	963	337	147	2430	3975	4957	1797	2691	2430	1122	2035	2824	3975	2430	691	2850	1435		2430	1210				2430	437	2266	615	3643	2430	1	1	1	1	1	1	1	1	1	1	1	1	1	1	1	1	1	1
395	4172	847	1749	1202	4033	1288	4098	3915	2299	2020	1					3772	3866	2566	3712	2097	3888	2258	2529	3323	4871	3890	4242	1926	1337	2283	3396	0	0	0	0	0	0	0	0	0	0	0	0	0	0	0	0	0	0
396	1434	1908	1821	1593	1618	1434	3594	1614	3379	669	1434	1458				1434	507	886	1748	4741	1434	862	3927	4430	3829	4840	3205	548	5021	436	1434	1	1	1	1	1	0	1	1	1	1	1	0	1	1	1	1	1	0
397	153	4560	4387	3646	1639	153	739	1446	329	3405	1					3117	646	3415	2725	3117	2055	352				1981	1458	1786	694	3669	153	1	1	0	0	0	0	1	1	0	0	0	0	1	1	0	0	0	0
398	934	3523	3525	4297	3085	4026	202	4027	1960	4611	3683	457	3681			3016	2851	1504	1959	4757	1117	1684	2011	3719		1578	305	1500	3920	2202	1117	0	0	0	0	1	0	0	0	0	0	1	0	0	0	0	0	1	0
399	1777	1002	1393	4707	4423	1777	1247	1770	852	2547	1777	4679				1777	1776	2053	224	1582	3449	1774	518	1053		293	3689	2307	2069	2946	1777	1	1	1	1	0	0	1	1	1	1	0	0	1	1	1	1	0	0
400	4061	3928	613	2039	2514	255	3086	250	3085	2533	1					255	3943	3124	2351	1927	2988	292	4096	331	144	269	2249	2076	968	1410	2705	0	0	0	0	0	0	0	0	0	0	0	0	0	0	0	0	0	0
401	2500	3193	3786	2400	4309	2500	1430	1786	805	3261	2500	2429	2522	4837		2500	3783	804	145	3406	3550	1438	4314	4685	4601	2500	3743	3695	1105	4831	2500	1	1	1	1	0	1	1	1	1	1	0	1	1	1	1	1	0	1
402	4801	973	1261	848	2775	4801	1745	874	2943	1749	4801	2340				4801	2925	3824	4282		4801	2511	3597			4801	1913	3429	1756	2	4801	1	1	1	1	1	1	1	1	1	1	1	1	1	1	1	1	1	1
403	1842	3635	1822	4844	2591	2625	4643	4372	4185	3475	3022	408	4614			4269	3878	970	453	4372	3222	3036	3202			1210	3900	2047	3389	1174	3939	0	0	0	0	0	0	0	0	0	0	0	0	0	0	0	0	0	0
404	84	3072	1586	2763	1804	3376	2933	2952	1276	325	1019	4862	3072			5046	2867	447	901		1302	4246	4752	4818	2023	2572	950	676	1552	741	3072	1	0	1	0	0	0	1	0	1	0	0	0	1	0	1	0	0	0
405	2516	1745	4736	5004	2952	1669	1017	2516	2448	2433	312	2516				3404	2310	753	453	4091	1414	4796				2571	3713	2410	556	2873	2516	1	1	1	0	0	0	1	1	1	0	0	0	1	1	1	0	0	0
406	514	1063	3217	1768	5027	903	178	734	156	3843	4088	3092				3587	562	1542	3166	3130	1624	4152	4245	2689	4941	140	4366	664	2286	134	3092	0	0	1	0	0	0	0	0	1	0	0	0	0	0	1	0	0	0
407	2750	2716	3012	3493	1227	2750	2674	1408	4721	1304	510	4313	4660			2319	4363	1615	3441	628	1806	3290	3835	4276		3509	11	4844	2867	3519	2750	1	1	0	0	0	0	1	1	0	0	0	0	1	1	0	0	0	0
408	5006	622	1173	2917	5000	5006	3001	1253	2068	996	5006	3001	5008			5006	4227	116	905	1761	645					5006	3232	256	100	3850	5006	1	1	1	1	0	1	1	1	1	1	0	1	1	1	1	1	0	1
409	3642	3932	4881	2486	1721	3805	1214	1887	3947	2819	187					3246	1277	3601	3779	4398	344	3931	4312	4435	4857	2067	1243	46	1128	3381	778	0	0	0	0	0	0	0	0	0	0	0	0	0	0	0	0	0	0
410	5037	2883	3725	4899	4564	5037	1632	218	1759	2889	5037	2966	5038			5037	218	3673	4056	1761	5037	1598	162	4354	4605	5037	4742	4132	3839	2338	5037	1	1	1	1	1	1	1	1	1	1	1	1	1	1	1	1	1	1
411	1646	275	3529	3218	2737	1646	1629	1156	4479	1728	1646	1645	2056			1646	1732	95	718	4777	1646	3183	3540	3548	4708	1646	3709	787	3332	1377	1646	1	1	1	1	1	1	1	1	1	1	1	1	1	1	1	1	1	1
412	3275	3903	4108	4947	3708	3275	3517	2426	3848	151	3275	1672				3275	1045	720	3091	1914	3275	399	1048	1612	4421	3275	754	859	650	2017	3275	1	1	1	1	1	1	1	1	1	1	1	1	1	1	1	1	1	1
413	4939	92	4110	4475	2780	4939	2350	1734	1767	3728	4112	4939				3271	2313	3624	3330	2588	3216					5037	3766	3527	3011	1661	4939	1	1	1	0	0	0	1	1	1	0	0	0	1	1	1	0	0	0
414	1323	3279	3928	291	4424	378	4892	3606	927	4893	2115	1757	2737	3216	3362	2581	1352	1116	1016	976	509	3621				1791	2787	2219	731	203	3362	0	0	1	0	0	0	0	0	0	0	0	0	0	0	0	0	0	0
415	1612	4373	3152	1834	1720	4503	2038	908	2377	4244	4503					4656	597	4503	2574	2279	319	1401	2519	4503	677	604	4702	4503	3745	3637	4503	0	1	1	1	1	1	0	1	1	1	1	1	0	1	1	1	0	1
416	1804	1224	4019	4682	697	1804	1869	1800	117	2664	1804	1800	3466	4099	4305	1804	4513	1132	1135	218	1804					1804	141	2984	367	3510	1804	1	1	1	1	1	1	1	1	1	1	1	1	1	1	1	1	1	1
417	321	3108	71	3259	4511	3997	1525	1442	1018	4533	321	538	1524	1918	3716	834	3165	462	321	3308	2811	2058	2860	4043		2903	2715	3038	3884	1848	321	1	0	1	1	0	0	1	0	1	1	0	0	1	0	1	0	0	0
418	309	4974	4157	1850	4135	3550	1613	3678	4793	4775	1338					1402	4041	1160	154	4038	847	2850	1156	4733	4746	1895	3596	939	2054	4409	1592	0	0	0	0	0	0	0	0	0	0	0	0	0	0	0	0	0	0
419	2283	1566	2609	1906	3089	3973	3084	2984	4257	3608	444	1780	3607			4800	4927	818	786	1902	3973					931	3862	2077	1839	4541	3973	0	1	0	0	1	0	0	1	0	0	1	0	0	1	0	0	1	0
420	1017	1088	1137	4806	1051	1017	1770	2738	3929	4974	1017	4754				1017	3978	1160	1639	2560	1017	2734	4570	4936	4338	1017	1688	2983	3339	1022	1017	1	1	1	1	1	1	1	1	1	1	1	1	1	1	1	1	1	1
421	3152	4319	4774	2254	1970	1874	2031	2025	3141	3869	505	3152				224	2665	4413	2564	4268	1100	4200	4589	4204	3593	2935	1159	2126	722	4997	3152	1	0	1	0	0	0	1	0	1	0	0	0	1	0	1	0	0	0
422	689	288	4734	4732	1925	689	4650	3054	2342	3038	689					689	3455	1893	1028	4107	689	2205	2271	522	515	689	1766	3346	1112	3107	689	1	1	1	1	1	1	1	1	1	1	1	1	1	1	1	1	1	1
423	1138	2857	397	3571	4954	1138	1226	4789	4066	2890	1138	3163				2786	2080	2888	3053	1455	1088	616	3040	3414		3321	2282	4789	1054	4833	1138	1	1	1	0	0	0	1	1	1	0	0	0	1	1	1	0	0	0
424	563	1394	3680	560	4959	4355	4840	4101	3056	375	3699					1974	4738	3806	1430	1199	2456	3530	2012	2006		4692	1444	1447	2060	91	1155	0	0	0	0	0	0	0	0	0	0	0	0	0	0	0	0	0	0
425	2857	2313	4240	4530	4774	2857	2080	4265	4427	1884	2857	4147				2857	4021	120	2851	3007	2857	2807				2857	2699	2803	214	1365	2857	1	1	1	1	1	1	1	1	1	1	1	1	1	1	1	1	1	1
426	956	2709	90	2431	2811	956	2850	3203	1344	3217	956	4574				956	1871	2601	2404	3696	956					956	3945	564	5002	431	956	1	1	1	1	1	1	1	1	1	1	1	1	1	1	1	1	1	1
427	2589	23	359	3695	2117	2589	2518	4363	3730	4059	2589	3540	3599	5029		1041	2589	128	1559	1714	4325	4633				3107	4828	1036	700	3181	2589	1	1	1	1	0	0	1	1	1	1	0	0	1	1	1	1	0	0
428	2476	2927	3399	2170	3520	3265	4142	1529	4141	4614	4055					3000	2894	4032	1573	4213	3462	4303				689	825	1976	1795	4950	4727	0	0	0	0	0	0	0	0	0	0	0	0	0	0	0	0	0	0
429	652	2439	1895	27	317	744	1702	2654	3427	652	5002	2720	3530			3546	652	2505	1531	2677	599					652	3509	2132	2276	4169	652	1	1	0	1	0	1	1	0	0	1	0	1	1	0	0	1	0	1
430	1807	1806	82	2805	2809	3216	1807	4954	3798	1574	2088	1807				3669	1939	2874	1847	2407	3112	1421	2216			4987	1160	3692	2202	1585	1807	1	1	1	0	0	0	1	1	1	0	0	0	1	1	1	0	0	0
431	4495	2695	4334	4219	3464	1191	4278	2802	1191	1278	1191					3981	3915	1869	974	3404	3258	4237	4495	4679	4885	539	4007	2089	518	411	1191	0	1	1	0	0	0	0	1	1	0	0	0	0	1	1	0	0	0
432	4084	2454	2664	3794	4040	1395	3267	3035	556	2289	3002					4208	521	3444	2121	4364	231	2724	4273	3126	4502	5011	2149	1720	1540	3703	3066	0	0	0	0	0	0	0	0	0	0	0	0	0	0	0	0	0	0
433	1204	360	1046	1123	4567	1204	1092	2656	2157	3329	1204	3108				265	2581	3522	1584	329	3126	3931				2929	4909	4037	2625	4639	1204	1	1	1	0	0	0	1	1	1	0	0	0	1	1	1	0	0	0
434	650	307	1002	1242	1198	650	3870	3035	4825		650	1669	1743	3870	4359	650	2510	2804	2993	616	650	4557				650	2854	608	169	4209	650	1	1	1	1	1	1	1	1	1	1	1	1	1	1	1	1	1	1
435	2504	937	3601	4936	1224	4774	4563	3646	777	1061	4563	1619	1966	2363	3572	1552	1084	2502	2706	646	4563					4609	2154	3577	3027	1612	4563	0	1	1	0	1	0	0	1	1	0	1	0	0	1	1	0	1	0
436	2142	3430	1645	4132	4527	2142	3788	3788	3473	3360	660	2142				4650	2344	3788	920	4447	2142	2179				300	4293	1032	3574	3261	2142	1	1	1	0	1	0	1	1	1	0	1	0	1	1	1	0	1	0
437	167	3351	3866	4494	1749	167	4576	1194	3338	3914	167					2892	338	269	365	4219	4077	4934	4988			2736	2376	3401	2625	3086	167	1	1	1	0	0	0	1	1	1	0	0	0	1	1	1	0	0	0
438	4018	2007	2828	3072	3233	4018	2128	2447	3633	847	4018					4018	4600	2400	847	2350	4018	3291	4174	1268	3819	3249	4634	2594	2678	3704	4018	1	1	1	1	1	0	1	1	1	1	1	0	1	1	1	1	1	0
439	76	1370	3364	2397	76	4599	1633	5043	2925		3256	2418				2418	2410	3380	3497	3586	2418	5023	1127	4812	4817	216	600	1733	1105	2093	2418	0	0	1	1	1	0	0	0	1	1	1	0	0	0	1	1	1	0
440	1146	3606	3573	1531	189	2098	2070	2576	991	2720	4788	1470				4131	2397	3644	400	3155	4033	3096	106	709	1394	3383	429	2442	334	3000	610	0	0	0	0	0	0	0	0	0	0	0	0	0	0	0	0	0	0
441	2381	4219	3357	298	5012	4546	4305	2548	128	1528	631	4830				5046	2867	3430	4021	4967	2381	1438	4314	3685	601	438	3998	2831	2596	2126	2381	1	0	0	0	1	0	1	0	0	0	1	0	1	0	0	0	1	0
442	3521	3898	1620	3304	4284	2101	1881	4039	2082	1636	2248	2248	4184	4653		973	2150	2979	4819	101	2248	2511	3597			2451	312	3452	1053	3984	2248	0	0	1	0	1	0	0	0	1	0	1	0	0	0	1	0	1	0
443	303	80	513	3428	882	4717	2071	3243	3331	2488	3110	1525				3574	3822	2044	376	3979	1350	3036	3202			1846	2038	2599	649	3841	3219	0	0	0	0	0	0	0	0	0	0	0	0	0	0	0	0	0	0
444	4906	262	1001	4918	3594	4325	4563	3317	4807	4803	412					1257	2170	1712	4308	1195	4326	4246	4752	2818	2023	4353	147	1646	1118	4166	4065	0	0	0	0	0	0	0	0	0	0	0	0	0	0	0	0	0	0
445	3345	975	4337	3268	1293	3345	153	2321	687	3774	3345	3346				3572	729	2254	393	426	1245	4796				510	1872	2623	583	502	3345	1	1	1	0	0	0	1	1	1	0	0	0	1	1	1	0	0	0
446	268	3828	3573	323	3817	2451	3828	2722	348	412	909	2557	2506	2947	3962	2637	3828	1557	4612	3706	124	4152	4245	2689	4941	3353	4511	658	3990	3058	3962	0	0	1	0	0	0	0	0	0	0	0	0	0	0	0	0	0	0
447	4512	3488	3864	2004	2494	4512	2794	2016	2951	2679	4512	1906	4025	4511		1258	2567	4025	1168	2469	4717	3290	3835	2276		4450	4511	4342	1941	874	4512	1	1	1	0	0	0	1	1	1	0	0	0	1	1	1	0	0	0
448	1104	4758	2123	1104	2665	3258	3639	1676	3217	1073	1088	1256				1755	738	4698	1077	1675	3159					4128	3310	338	4488	253	2872	0	0	0	0	0	0	0	0	0	0	0	0	0	0	0	0	0	0
449	4196	4477	2812	2174	3174	4196	3556	1342	992	731	4196					4196	2793	1750	3935	4647	4196	3931	4312	3435	4857	4196	2268	3731	3904	4231	4196	1	1	1	1	1	1	1	1	1	1	1	1	1	1	1	1	1	1
450	1889	1214	2897	4600	4987	1889	3667	4901	5015	764	1889					1889	3878	1143	542	3794	1889	1598	162	4354	4605	1889	1692	4839	4399	2288	1889	1	1	1	1	1	1	1	1	1	1	1	1	1	1	1	1	1	1
451	3299	190	3970	3010	2440	29	819	190	853	829	1963	2659	3008			4872	1834	1950	4472	4880	190	3183	3540	3548	4708	1038	3587	4938	4535	1693	190	1	1	0	0	1	0	1	1	0	0	1	0	1	1	0	0	1	0
452	1562	793	2539	71	3802	2539	4285	3791	3784	1288	2539	350	4680			426	4816	1080	472	3761	4553	299	1048	1612	4421	4057	3222	1016	3620	4580	2539	1	1	1	0	0	0	1	1	1	0	0	0	1	1	1	0	0	0
453	3274	506	1095	2178	1952	3281	2233	316	3973	389	506	2715	2873			252	4380	4728	1050	4608	2012					3641	1107	4388	4399	2053	506	1	0	1	0	0	0	1	0	1	0	0	0	1	0	1	0	0	0
454	1268	1293	811	2147	1705	1268	2508	3399	3854	2923	1268					1268	707	4897	4957	1509	1268	3521				1268	1415	2025	1683	3417	1268	1	1	1	1	1	1	1	1	1	1	1	1	1	1	1	1	1	1
455	732	4230	3461	769	3794	732	2105	601	2637	878	732	1357				732	2118	3547	516	101	732	1401	2519	4554	677	732	1227	1836	4967	717	732	1	1	1	1	1	1	1	1	1	1	1	1	1	1	1	1	1	1
456	372	1713	4081	1453	1285	26	421	3971	3197	1846	2345	3053	3971			4996	1424	4461	2463	1171	1880					4915	4359	495	896	1336	3294	0	0	0	0	0	0	0	0	0	0	0	0	0	0	0	0	0	0
457	2905	849	1656	3195	4197	3110	1808	817	1272	3742	4788	248	1786	2952	3782	4752	1299	436	4834	2943	699	2058	2860	3043		1764	248	1110	3251	2915	248	0	0	1	0	0	1	0	0	1	0	0	1	0	0	1	0	0	1
458	4372	1950	1800	4038	4406	4372	4037	4853	2556	1004	4372	3640				4372	3870	4140	4858	3568	4372	2850	1156	4733	2746	4372	3496	2647	1990	2212	4372	1	1	1	1	1	1	1	1	1	1	1	1	1	1	1	1	1	1
459	99	387	3169	3896	138	387	1951	4021	4057		387					3994	867	4027	3588	606	387					2692	3885	387	165	2540	387	1	1	1	0	1	1	1	1	1	0	1	1	1	1	1	0	1	1
460	3278	2668	4240	849	3404	1089	4717	3568	1993	2183	39	2847	3278	4717		4097	998	269	4780	3480	3696	2734	4570	4936	4338	3615	348	1782	1286	4422	3278	1	0	1	0	0	0	1	0	1	0	0	0	1	0	1	0	0	0
461	2985	1302	749	742	2341	2985	3360	1101	2218	359	2985	4845	4864			4076	1056	4938	1591	4449	2985	4200	4589	4204	3593	3092	165	1067	1948	3444	2985	1	1	1	0	1	0	1	1	1	0	1	0	1	1	1	0	1	0
462	846	3715	3354	1754	1957	3085	4001	2476	2429	1697	1564					4807	3932	2476	1613	1547	26	2205	2271	522	515	3509	1145	2545	815	4796	5001	0	0	0	0	0	0	0	0	0	0	0	0	0	0	0	0	0	0
463	2696	1411	2280	2654	2696	4349	4237	4961	4385	922	4778	1349	1858			2527	1769	733	1245	3774	3506	616	3040	3414		4272	472	1803	2330	988	1858	0	0	1	0	0	0	0	0	1	0	0	0	0	0	1	0	0	0
464	4432	3756	4388	2688	1175	4432	734	2029	2521	1992	3420					822	560	549	821	447	342	3530	2012	1006		1425	2292	3339	2582	4170	4432	1	1	0	0	0	0	1	1	0	0	0	0	1	1	0	0	0	0
465	1724	444	4073	4393	20	1724	4866	1549	2519	3259	1724	4275	4866			375	2449	4177	3066	3907	2512	2807				3696	4672	894	268	1755	1724	1	1	1	0	0	0	1	1	1	0	0	0	1	1	1	0	0	0
466	3822	948	4734	3276	2628	3822	433	1672	4851	3548	3822	3435	3821			3822	1721	3804	3617	390	3822					3822	935	601	2230	2869	3822	1	1	1	1	1	1	1	1	1	1	1	1	1	1	1	1	1	1
467	4198	1774	1398	995	1079	3603	2301	831	995	1264	3603	4778				136	1985	1072	4563	3775	3603	4633				4936	4254	763	3415	222	3603	0	1	1	0	1	0	0	1	1	0	1	0	0	1	1	0	1	0
468	950	3588	3520	2337	1815	2983	2345	1629	4776	2440	419	4706				1619	2440	2345	4999	3220	240	4003				4321	847	446	4155	2053	240	0	0	0	0	1	0	0	0	0	0	1	0	0	0	0	0	1	0
469	3882	4115	3380	1398	1821	3882	3610	3512	808	524	3882	807	972	3881		3882	160	2899	471	3609	3882					3882	906	4165	2526	3804	3882	1	1	1	1	1	1	1	1	1	1	1	1	1	1	1	1	1	1
470	524	4959	1650	3517	3556	524	3741	4021	4020		524	1478	2323	3512	4021	4540	4978	842	681	4663	3650	142	2215			333	4288	4044	3892	4540	524	1	1	1	0	0	0	1	1	1	0	0	0	1	1	1	0	0	0
471	1001	3822	3065	4419	3987	684	2340	2594	612	3418	2022	3850				444	2996	2886	101	3522	1859	4237	4495	2679		2902	3936	3910	4496	1926	1715	0	0	0	0	0	0	0	0	0	0	0	0	0	0	0	0	0	0
472	2953	622	3171	21	755	3273	4911	1613	4464	419	2953	2953	2917	3751		2733	4860	255	4554	4682	2953	2624	4273	2126	1502	4884	1075	941	1685	3996	2953	1	0	1	0	1	0	1	0	1	0	1	0	1	0	1	0	1	0
473	1899	837	3026	3006	4697	1899	1146	3238	1739	1585	1899	4772				518	3422	4806	4452	101	3488	3131				4017	3550	2894	2075	4185	1899	1	1	1	0	0	0	1	1	1	0	0	0	1	1	1	0	0	0
474	3047	4847	669	3475	4042	3047	3774	3733	3679	503	3047					3047	3681	512	3773	1592	3047	4557				3047	4260	4955	1961	3573	3047	1	1	1	1	1	1	1	1	1	1	1	1	1	1	1	1	1	1
475	2583	4899	2536	3895	3029	2583	3168	4038	2759	3817	2583					2583	4171	3914	4702	3213	2583					2583	3593	1951	3591	2429	2583	1	1	1	1	1	1	1	1	1	1	1	1	1	1	1	1	1	1
476	1772	1711	2956	2159	2882	1772	2122	3304	1203	1982	1772					1772	1176	262	1077	1593	1772	2179				819	4271	2362	4790	3837	1772	1	1	1	1	1	0	1	1	1	1	1	0	1	1	1	1	1	0
477	4963	3930	754	942	4473	3696	3029	4467	4299	3028	2805	3028	4554			1141	1111	897	400	1686	4963	4934	4988			582	1918	2565	3998	1077	4963	1	0	0	0	1	0	1	0	0	0	1	0	1	0	0	0	1	0
478	2467	4833	519	4164	3276	2467	387	4569	334		2467	2467	2723			4803	1228	2467	3426	1978	2467	3291	4154	1268	229	1798	2592	301	564	4714	2467	1	1	1	1	1	0	1	1	1	1	1	0	1	1	1	1	1	0
479	2153	4230	1019	4882	3246	2153	4764	1236	1719	2514	2153	2153	4858			2153	610	1274	284	109	2153	312	3452			2153	2337	438	3229	943	2153	1	1	1	1	1	1	1	1	1	1	1	1	1	1	1	1	1	1
480	4395	1854	3808	1305	639	4395	3702	3530	2984	644	4395	4857	85			4395	1616	403	115	4198	4395	2038	2599			4395	1134	2186	1202	5001	4395	1	1	1	1	1	1	1	1	1	1	1	1	1	1	1	1	1	1
481	2384	1923	914	1491	1625	2384	3673	1947	822	1200	2384	2383	3681			2987	2846	4534	636	577	2384	147				610	3685	1080	3238	3918	2384	1	1	1	0	1	0	1	1	1	0	1	0	1	1	1	0	1	0
482	3781	4907	4711	1547	1495	3781	217	292	267	215	3781					3781	4316	629	2965	2697	3781	1872	2623	583	502	3781	2161	3896	4909	4176	3781	1	1	1	1	1	1	1	1	1	1	1	1	1	1	1	1	1	1
483	992	3211	4377	3151	1204	4981	3830	2667	1762	1720	1448	1360	2709	2915		4981	3984	3679	510	793	1310	4511	658	3990		2214	433	577	1571	3088	4187	0	0	0	0	0	0	0	0	0	0	0	0	0	0	0	0	0	0
484	3148	2379	4224	1929	2428	3148	2360	4594	3366	3135	699					1788	715	834	4670	868	2144	4511	4342	1941		2597	101	4101	826		3148	1	1	0	0	0	0	1	1	0	0	0	0	1	1	0	0	0	0
485	1240	1013	1530	1511	971	1240	3707	3467	3948	2643	1240	1240	3706			4049	4018	4926	4087	1337	1513	3310	338	4488	253	3016	1586	3572	3978	831	1240	1	1	1	0	0	0	1	1	1	0	0	0	1	1	1	0	0	0
486	2478	4437	1845	1135	2737	2478	2534	626	3968	1308	2478	1772	2477			895	1211	3315	3865	909	3788	2268				4316	4437	878	2379	2690	2478	1	1	1	0	0	0	1	1	1	0	0	0	1	1	1	0	0	0
487	330	823	3566	880	544	2459	5020	914	4636	1802	330	1515	4518			2253	2273	3514	1599	694	330	1692				1281	2846	609	588	730	330	1	0	1	0	1	0	1	0	1	0	1	0	1	0	1	0	1	0
488	496	347	4675	2467	1198	1859	1329	4681	714	1156	3012	1658				2772	652	411	3543	3784	1854	3587				4585	1546	2557	998	1137	3288	0	0	0	0	0	0	0	0	0	0	0	0	0	0	0	0	0	0
489	3327	1838	3713	3914	1093	3327	1246	712	1677	2160	3327	1235	2521			3701	198	433	2821	1159	855	3222	1016	3620	4580	1522	3968	1621	1542	4947	3327	1	1	1	0	0	0	1	1	1	0	0	0	1	1	1	0	0	0
490	752	4902	742	4668	2961	4669	2603	4525	1403	985	789	752	2636			2326	397	1116	2556	1862	752	1107	4388	4399		4473	278	2603	2021	3265	752	1	0	1	0	1	0	1	0	1	0	1	0	1	0	1	0	1	0
491	1222	1375	4327	1061	864	3953	3069	1789	1781	4907	4178	3069	3100	3420	3664	2765	4582	1789	1619	1567	1854	1415	2025	1683	3417	503	485	711	2521	4752	3069	0	1	1	0	0	0	0	1	1	0	0	0	0	1	1	0	0	0
492	3515	3807	4988	3941	1475	2296	424	2984	1818	2981	2369	2551	2532			3623	146	769	1570	1171	4310	1227	1836	4967		4102	3731	3097	4124	422	1818	0	1	0	0	0	0	0	1	0	0	0	0	0	0	0	0	0	0
493	459	1009	3049	1581	1003	459	5048	3771	4688	825	459	2300	4721			132	3609	1077	2704	3403	459	4359	491	896	1336	4156	1101	597	2016	201	459	1	1	1	0	1	0	1	1	1	0	1	0	1	1	1	0	1	0
494	2511	4598	1848	4364	3259	2511	1227	3632	1600	4264	2511					1271	1901	4226	2795	2949	3715	248	1110	3251		2430	3982	1614	101	797	2511	1	1	1	0	0	0	1	1	1	0	0	0	1	1	1	0	0	0
495	3612	3288	3313	1531	2014	4485	3191	4538	1526		123	3925				1671	1139	915	4300	1732	3612	3496	2647	1990	2212	3890	3728	568	5048	4552	3612	1	0	0	0	1	0	1	0	0	0	1	0	1	0	0	0	1	0
496	1738	1860	4878	3789	4169	1738	4836	4321	3782		1738	3751				1738	1084	2342	1597	521	1738	3455				1738	836	1772	4886	3251	1738	1	1	1	1	1	1	1	1	1	1	1	1	1	1	1	1	1	1
497	960	659	2195	1210	1058	960	4858	1633	1570	1179	4963					3306	1492	1556	603	401	901	2080	2888	3053		1981	418	3170	4047	4329	960	1	1	0	0	0	0	1	1	0	0	0	0	1	1	0	0	0	0
498	1220	2703	3671	3182	2680	3388	1104	1047	2653	2801	894	4592				4846	2437	850	1023	2220	4011	4738				1578	3785	4851	156	1689	1220	1	0	0	0	0	0	1	0	0	0	0	0	1	0	0	0	0	0
499	415	3708	1894	2665	37	2842	1246	3322	1194	3696	4709	4723				2842	1475	837	1665	2988	3122	4021	120	2851		293	2288	4536	4702	3037	4709	0	0	1	0	0	0	0	0	1	0	0	0	0	0	1	0	0	0
500	4261	1847	1403	4392	3748	4261	2040	2454	1623	2458	4261					3788	1625	4279	2097	4418	415	1871	2601	2404	3696	269	1998	2367	556	997	4261	1	1	1	0	0	0	1	1	1	0	0	0	1	1	1	0	0	0
																																347	309	351	170	216	111	342	303	348	168	215	107	336	294	345	162	214	105
																														Powers:		0.694	0.618	0.702	0.34	0.432	0.222	0.684	0.606	0.696	0.336	0.43	0.214	0.672	0.588	0.69	0.324	0.428	0.21
																																KNN-MDR	MDR	BOOST	AES	BHIT	MSH	KNN-MDR	MDR	BOOST	AES	BHIT	MSH	KNN-MDR	MDR	BOOST	AES	BHIT	MSH
[truncated: 12 more columns]
